# Supplementary material for: catena-Poly[[[aqua(7-hydroxy-2H-1-benzopyran-2-one)sodium]-di-μ-aqua] 2-oxo-2H-1-benzopyran-7-olate monohydrate]
Source: Acta Crystallogr Sect E Struct Rep Online. 2010 Jun 23;66(Pt 7):m834–5. doi: 10.1107/S160053681002341X (PMC3006948; doi:10.1107/S160053681002341X)
Supplement: Supplementary file 1 [file e-66-0m834-sup1.cif]

##############################################################################
###                                                                        ###
###        Electronic paper (Acta Crystallographica Section E)             ###
###                                                                        ###
##############################################################################
#                                                                            #
# This CIF contains the data in a paper accepted for publication in Acta     #
# Crystallographica Section E. It conforms to the requirements of Notes      #
# for Authors for Section E, and has been peer reviewed under the auspices   #
# of the IUCr Commission on Journals.                                        #
#                                                                            #
# Full details of the Crystallographic Information File format               #
# are given in the paper "The Crystallographic Information File (CIF):       #
# a New Standard Archive File for Crystallography" by S. R. Hall, F. H.      #
# Allen and I. D. Brown [Acta Cryst. (1991), A47, 655-685].                  #
#                                                                            #
# The current version of the core CIF dictionary is obtainable from          #
# ftp://ftp.iucr.org/pub/cif_core.dic. The current version number is 2.4.    #
#                                                                            #
# Software is freely available for graphical display of the structure(s) in  #
# this CIF.  For information consult the CIF home page http://www.iucr.org/  #
# cif/home.html                                                              #
#                                                                            #
# This file may be used for bona fide research purposes within the           #
# scientific community so long as proper attribution is given to the journal # 
# article from which it was obtained.                                        #
#                                                                            #
##############################################################################
                                             
data_I
_audit_creation_method     SHELXL97
_chemical_name_systematic
;
<i>catena</i>-Poly[[[aqua(7-hydroxy-2<i>H</i>-1-benzopyran-2-one)sodium]-
di-\m-aqua] 2-oxo-2<i>H</i>-1-benzopyran-7-olate monohydrate]
;
_chemical_name_common     ?
_chemical_formula_moiety     'C9 H12 Na1 O6 +, C9 H5 O3 -, (H2 O)'
_chemical_formula_sum     'C18 H19 Na1 O10'
_chemical_formula_iupac     '[Na (C9 H6 O3) (H2 O)3] (C9 H5 O3) , H2 O'
_chemical_formula_weight     418.32
_chemical_melting_point     ?
_symmetry_cell_setting     monoclinic
_symmetry_space_group_name_H-M     'P 2/c'
_symmetry_space_group_name_Hall     '-P 2yc'
loop_
    _symmetry_equiv_pos_as_xyz
    'x, y, z'
    '-x, y, -z+1/2'
    '-x, -y, -z'
    'x, -y, z-1/2'
_cell_length_a     11.7803(5)
_cell_length_b     7.6462(3)
_cell_length_c     42.3249(17)
_cell_angle_alpha     90.00
_cell_angle_beta     102.1840(10)
_cell_angle_gamma     90.00
_cell_volume     3726.5(3)
_cell_formula_units_Z     8
_cell_measurement_reflns_used     8701
_cell_measurement_theta_min     2.35
_cell_measurement_theta_max     27.00
_cell_measurement_temperature     173(2)
_exptl_crystal_description     'block'
_exptl_crystal_colour     'yellow'
_exptl_crystal_size_max     0.46
_exptl_crystal_size_mid     0.44
_exptl_crystal_size_min     0.39
_exptl_crystal_density_diffrn     1.491
_exptl_crystal_density_meas     ?
_exptl_crystal_density_method     'not measured'
_exptl_crystal_F_000     1744
_exptl_absorpt_coefficient_mu     0.142
_exptl_absorpt_correction_type     multi-scan
_exptl_absorpt_process_details     '(<i>SADABS</i>; Sheldrick, 2004)'
_exptl_absorpt_correction_T_min     0.9377
_exptl_absorpt_correction_T_max     0.9468
_exptl_special_details
;
;
_diffrn_ambient_temperature     173(2)
_diffrn_radiation_type     MoK\a
_diffrn_radiation_wavelength     0.71073
_diffrn_radiation_source     'fine-focus sealed tube'
_diffrn_radiation_monochromator     'graphite'
_diffrn_measurement_device_type     'Bruker SMART 1000 CCD diffractometer'
_diffrn_measurement_method     '\f- and \w-scans'
_diffrn_detector_area_resol_mean     ?
_diffrn_reflns_number     16682
_diffrn_reflns_av_R_equivalents     0.0271
_diffrn_reflns_av_sigmaI/netI     0.0316
_diffrn_reflns_theta_min     0.98
_diffrn_reflns_theta_max     26.00
_diffrn_reflns_theta_full     26.00
_diffrn_measured_fraction_theta_max     0.987
_diffrn_measured_fraction_theta_full     0.987
_diffrn_reflns_limit_h_min     -14
_diffrn_reflns_limit_h_max     10
_diffrn_reflns_limit_k_min     -9
_diffrn_reflns_limit_k_max     4
_diffrn_reflns_limit_l_min     -43
_diffrn_reflns_limit_l_max     52
_diffrn_standards_number     0
_diffrn_standards_interval_count     ?
_diffrn_standards_interval_time     ?
_diffrn_standards_decay_%     ?
_refine_special_details
;
 Refinement of <i>F</i>^2^ against ALL reflections. The weighted
 <i>R</i>-factor <i>wR</i> and goodness of fit <i>S</i> are based on
 <i>F</i>^2^, conventional <i>R</i>-factors <i>R</i> are based on <i>F</i>,
 with <i>F</i> set to zero for negative <i>F</i>^2^. The threshold expression
 of <i>F</i>^2^ > \s(<i>F</i>^2^) is used only for calculating
 <i>R</i>-factors(gt) <i>etc</i>. and is not relevant to the choice of
 reflections for refinement. <i>R</i>-factors based on <i>F</i>^2^ are
 statistically about twice as large as those based on <i>F</i>, and
 <i>R</i>-factors based on ALL data will be even larger.
;
_reflns_number_total     7251
_reflns_number_gt     5790
_reflns_threshold_expression     >2\s(I)
_refine_ls_structure_factor_coef     Fsqd
_refine_ls_matrix_type     full
_refine_ls_R_factor_all     0.0697
_refine_ls_R_factor_gt     0.0564
_refine_ls_wR_factor_gt     0.1438
_refine_ls_wR_factor_ref     0.1533
_refine_ls_goodness_of_fit_ref     1.132
_refine_ls_restrained_S_all     1.132
_refine_ls_number_reflns     7251
_refine_ls_number_parameters     573
_refine_ls_number_restraints     0
_refine_ls_hydrogen_treatment     mixed
_refine_ls_weighting_scheme     calc
_refine_ls_weighting_details
         'calc w=1/[\s^2^(Fo^2^)+(0.0397P)^2^+6.7016P] where P=(Fo^2^+2Fc^2^)/3'
_atom_sites_solution_hydrogens     geom
_atom_sites_solution_primary     direct
_atom_sites_solution_secondary     difmap
_refine_ls_shift/su_max     0.000
_refine_ls_shift/su_mean     0.000
_refine_diff_density_max     0.321
_refine_diff_density_min     -0.310
_refine_ls_extinction_method     'none'
_refine_ls_extinction_coef     ?
loop_
    _atom_type_symbol
    _atom_type_description
    _atom_type_scat_dispersion_real
    _atom_type_scat_dispersion_imag
    _atom_type_scat_source
    'C' 'C' 0.0033 0.0016
                         'International Tables Vol C Tables 4.2.6.8 and 6.1.1.4'
    'Na' 'Na' 0.0362 0.0249
                         'International Tables Vol C Tables 4.2.6.8 and 6.1.1.4'
    'O' 'O' 0.0106 0.0060
                         'International Tables Vol C Tables 4.2.6.8 and 6.1.1.4'
    'H' 'H' 0.0000 0.0000
                         'International Tables Vol C Tables 4.2.6.8 and 6.1.1.4'
_computing_data_collection     '<i>SMART</i>       (Bruker, 2001)'
_computing_cell_refinement     '<i>SAINT-Plus</i> (Bruker, 2003)'
_computing_data_reduction     '<i>SAINT-Plus</i> (Bruker, 2003)'
_computing_structure_solution     '<i>SHELXS97</i> (Sheldrick, 2008)'
_computing_structure_refinement     '<i>SHELXL97</i> (Sheldrick, 2008)'
_computing_molecular_graphics     '<i>SHELXTL</i>  (Sheldrick, 2008)'
_computing_publication_material     '<i>SHELXTL</i>  (Sheldrick, 2008)'
loop_
    _atom_site_type_symbol
    _atom_site_label
    _atom_site_fract_x
    _atom_site_fract_y
    _atom_site_fract_z
    _atom_site_U_iso_or_equiv
    _atom_site_adp_type
    _atom_site_calc_flag
    _atom_site_refinement_flags
    _atom_site_occupancy
    _atom_site_disorder_assembly
    _atom_site_disorder_group
    O O1 0.23526(16) 0.8756(3) 0.13635(4) 0.0257(4) Uani d . 1 . .
    C C2 0.1713(2) 0.9338(4) 0.15762(6) 0.0257(6) Uani d . 1 . .
    C C3 0.0611(2) 1.0154(4) 0.14468(7) 0.0281(6) Uani d . 1 . .
    H H3 0.0156 1.0592 0.1590 0.034 Uiso calc R 1 . .
    C C4 0.0218(2) 1.0302(4) 0.11256(7) 0.0261(6) Uani d . 1 . .
    H H4 -0.0505 1.0862 0.1045 0.031 Uiso calc R 1 . .
    C C5 0.0514(2) 0.9665(4) 0.05654(7) 0.0291(6) Uani d . 1 . .
    H H5 -0.0211 1.0182 0.0470 0.035 Uiso calc R 1 . .
    C C6 0.1193(3) 0.8967(4) 0.03704(7) 0.0301(6) Uani d . 1 . .
    H H6 0.0940 0.9004 0.0142 0.036 Uiso calc R 1 . .
    C C7 0.2261(2) 0.8199(4) 0.05101(7) 0.0279(6) Uani d . 1 . .
    C C8 0.2640(2) 0.8138(4) 0.08425(6) 0.0245(6) Uani d . 1 . .
    H H8 0.3364 0.7616 0.0937 0.029 Uiso calc R 1 . .
    C C9 0.1945(2) 0.8848(4) 0.10340(6) 0.0220(6) Uani d . 1 . .
    C C10 0.0873(2) 0.9629(4) 0.09044(6) 0.0235(6) Uani d . 1 . .
    O O11 0.29631(18) 0.7479(3) 0.03313(5) 0.0401(6) Uani d . 1 . .
    H H11 0.2643 0.7539 0.0134 0.060 Uiso calc R 1 . .
    O O12 0.21478(18) 0.9155(3) 0.18627(5) 0.0335(5) Uani d . 1 . .
    O O13 0.26587(16) 0.7216(3) 0.36781(4) 0.0262(4) Uani d . 1 . .
    C C14 0.3302(2) 0.6748(4) 0.34559(7) 0.0256(6) Uani d . 1 . .
    C C15 0.4381(2) 0.5838(4) 0.35722(7) 0.0288(6) Uani d . 1 . .
    H H15 0.4838 0.5487 0.3423 0.035 Uiso calc R 1 . .
    C C16 0.4752(2) 0.5479(4) 0.38881(7) 0.0270(6) Uani d . 1 . .
    H H16 0.5456 0.4854 0.3959 0.032 Uiso calc R 1 . .
    C C17 0.4438(2) 0.5750(4) 0.44534(7) 0.0276(6) Uani d . 1 . .
    H H17 0.5147 0.5161 0.4538 0.033 Uiso calc R 1 . .
    C C18 0.3760(2) 0.6316(4) 0.46607(7) 0.0287(6) Uani d . 1 . .
    H H18 0.4001 0.6119 0.4887 0.034 Uiso calc R 1 . .
    C C19 0.2712(2) 0.7186(4) 0.45381(7) 0.0278(6) Uani d . 1 . .
    C C20 0.2354(2) 0.7486(4) 0.42082(6) 0.0257(6) Uani d . 1 . .
    H H20 0.1646 0.8080 0.4124 0.031 Uiso calc R 1 . .
    C C21 0.3050(2) 0.6901(4) 0.40041(6) 0.0227(6) Uani d . 1 . .
    C C22 0.4097(2) 0.6028(3) 0.41194(7) 0.0236(6) Uani d . 1 . .
    O O23 0.20131(19) 0.7771(3) 0.47295(5) 0.0395(6) Uani d . 1 . .
    H H23 0.2314 0.7544 0.4923 0.059 Uiso calc R 1 . .
    O O24 0.28986(18) 0.7130(3) 0.31755(5) 0.0330(5) Uani d . 1 . .
    O O25 0.26302(16) 0.3348(3) 0.08489(4) 0.0278(4) Uani d . 1 . .
    C C26 0.2189(3) 0.3358(4) 0.05220(7) 0.0297(6) Uani d . 1 . .
    C C27 0.1023(3) 0.3955(4) 0.04096(7) 0.0344(7) Uani d . 1 . .
    H H27 0.0697 0.3967 0.0184 0.041 Uiso calc R 1 . .
    C C28 0.0378(3) 0.4502(4) 0.06194(7) 0.0331(7) Uani d . 1 . .
    H H28 -0.0392 0.4905 0.0540 0.040 Uiso calc R 1 . .
    C C29 0.0240(3) 0.5025(4) 0.11978(8) 0.0324(7) Uani d . 1 . .
    H H29 -0.0537 0.5432 0.1134 0.039 Uiso calc R 1 . .
    C C30 0.0755(3) 0.4976(4) 0.15192(7) 0.0317(7) Uani d . 1 . .
    H H30 0.0332 0.5363 0.1674 0.038 Uiso calc R 1 . .
    C C31 0.1910(2) 0.4359(4) 0.16264(7) 0.0265(6) Uani d . 1 . .
    C C32 0.2516(2) 0.3821(4) 0.13896(7) 0.0255(6) Uani d . 1 . .
    H H32 0.3292 0.3408 0.1452 0.031 Uiso calc R 1 . .
    C C33 0.1980(2) 0.3895(4) 0.10683(6) 0.0234(6) Uani d . 1 . .
    C C34 0.0839(2) 0.4482(4) 0.09587(7) 0.0282(6) Uani d . 1 . .
    O O35 0.23967(17) 0.4289(3) 0.19366(5) 0.0304(5) Uani d . 1 . .
    O O36 0.28529(18) 0.2832(3) 0.03552(5) 0.0381(5) Uani d . 1 . .
    O O37 0.76263(16) 0.2269(3) 0.07958(4) 0.0288(5) Uani d . 1 . .
    C C38 0.7208(3) 0.2060(4) 0.04703(7) 0.0304(7) Uani d . 1 . .
    C C39 0.6054(3) 0.1389(4) 0.03655(7) 0.0339(7) Uani d . 1 . .
    H H39 0.5743 0.1236 0.0141 0.041 Uiso calc R 1 . .
    C C40 0.5402(3) 0.0973(4) 0.05811(8) 0.0331(7) Uani d . 1 . .
    H H40 0.4638 0.0533 0.0507 0.040 Uiso calc R 1 . .
    C C41 0.5241(3) 0.0783(4) 0.11626(8) 0.0334(7) Uani d . 1 . .
    H H41 0.4466 0.0363 0.1104 0.040 Uiso calc R 1 . .
    C C42 0.5743(3) 0.0983(4) 0.14834(8) 0.0317(7) Uani d . 1 . .
    H H42 0.5313 0.0686 0.1642 0.038 Uiso calc R 1 . .
    C C43 0.6895(2) 0.1626(4) 0.15829(7) 0.0260(6) Uani d . 1 . .
    C C44 0.7499(2) 0.2065(4) 0.13408(7) 0.0260(6) Uani d . 1 . .
    H H44 0.8266 0.2521 0.1398 0.031 Uiso calc R 1 . .
    C C45 0.6974(2) 0.1832(4) 0.10207(7) 0.0247(6) Uani d . 1 . .
    C C46 0.5847(2) 0.1184(4) 0.09187(7) 0.0277(6) Uani d . 1 . .
    O O47 0.73790(17) 0.1803(3) 0.18917(5) 0.0320(5) Uani d . 1 . .
    O O48 0.78815(18) 0.2480(3) 0.02986(5) 0.0390(5) Uani d . 1 . .
    O O1W 0.10600(19) 1.2312(3) 0.22568(6) 0.0340(5) Uani d . 1 . .
    H H1A 0.153(3) 1.290(5) 0.2146(8) 0.041 Uiso d . 1 . .
    H H1B 0.119(3) 1.275(5) 0.2443(9) 0.041 Uiso d . 1 . .
    O O2W 0.08624(18) 0.9228(3) 0.28844(5) 0.0296(5) Uani d . 1 . .
    H H2A 0.130(3) 1.013(5) 0.2967(8) 0.036 Uiso d . 1 . .
    H H2B 0.122(3) 0.835(5) 0.2963(8) 0.036 Uiso d . 1 . .
    O O3W 0.17663(18) 0.6416(3) 0.24113(5) 0.0288(5) Uani d . 1 . .
    H H3A 0.182(3) 0.584(5) 0.2253(8) 0.035 Uiso d . 1 . .
    H H3B 0.148(3) 0.574(5) 0.2525(8) 0.035 Uiso d . 1 . .
    O O4W 0.32795(19) 0.9807(3) 0.26292(5) 0.0306(5) Uani d . 1 . .
    H H4A 0.358(3) 1.057(5) 0.2509(8) 0.037 Uiso d . 1 . .
    H H4B 0.315(3) 1.043(5) 0.2787(8) 0.037 Uiso d . 1 . .
    O O5W 0.3969(2) 0.3917(3) 0.27914(6) 0.0382(6) Uani d . 1 . .
    H H5A 0.454(3) 0.344(5) 0.2824(9) 0.046 Uiso d . 1 . .
    H H5B 0.358(3) 0.338(5) 0.2912(9) 0.046 Uiso d . 1 . .
    O O6W 0.58882(18) 0.6911(3) 0.28677(5) 0.0293(5) Uani d . 1 . .
    H H6A 0.624(3) 0.602(5) 0.2951(8) 0.035 Uiso d . 1 . .
    H H6B 0.636(3) 0.769(5) 0.2949(8) 0.035 Uiso d . 1 . .
    O O7W 0.4008(2) 0.1863(4) 0.21454(6) 0.0451(6) Uani d . 1 . .
    H H7A 0.382(4) 0.104(6) 0.2044(10) 0.054 Uiso d . 1 . .
    H H7B 0.344(3) 0.272(5) 0.2073(9) 0.054 Uiso d . 1 . .
    O O8W 0.1042(2) 0.4173(4) 0.28519(6) 0.0444(6) Uani d . 1 . .
    H H8A 0.043(4) 0.370(5) 0.2869(9) 0.053 Uiso d . 1 . .
    H H8B 0.159(3) 0.349(5) 0.2979(9) 0.053 Uiso d . 1 . .
    Na Na1 0.12359(9) 0.92812(14) 0.23211(3) 0.0257(3) Uani d . 1 . .
    Na Na2 0.37973(9) 0.69032(14) 0.27077(3) 0.0251(3) Uani d . 1 . .
loop_
    _atom_site_aniso_label
    _atom_site_aniso_U_11
    _atom_site_aniso_U_22
    _atom_site_aniso_U_33
    _atom_site_aniso_U_12
    _atom_site_aniso_U_13
    _atom_site_aniso_U_23
    O1 0.0223(10) 0.0322(11) 0.0216(9) 0.0050(8) 0.0025(8) 0.0016(8)
    C2 0.0273(14) 0.0271(14) 0.0229(14) -0.0006(12) 0.0062(11) -0.0016(11)
    C3 0.0247(14) 0.0322(15) 0.0285(15) 0.0032(12) 0.0084(12) -0.0009(12)
    C4 0.0209(14) 0.0254(14) 0.0313(15) 0.0031(11) 0.0037(11) -0.0020(12)
    C5 0.0232(14) 0.0316(16) 0.0294(15) 0.0035(12) -0.0014(11) 0.0021(12)
    C6 0.0295(15) 0.0360(16) 0.0222(14) 0.0015(13) -0.0002(12) 0.0017(12)
    C7 0.0266(15) 0.0315(15) 0.0261(14) 0.0002(12) 0.0069(11) -0.0013(12)
    C8 0.0184(13) 0.0273(14) 0.0270(14) 0.0026(11) 0.0026(11) 0.0012(12)
    C9 0.0214(13) 0.0227(13) 0.0204(13) -0.0019(11) 0.0014(10) 0.0010(11)
    C10 0.0196(13) 0.0243(14) 0.0257(14) 0.0004(11) 0.0032(11) 0.0013(11)
    O11 0.0342(12) 0.0614(16) 0.0245(10) 0.0128(11) 0.0057(9) -0.0046(11)
    O12 0.0357(12) 0.0416(13) 0.0224(10) 0.0074(10) 0.0042(9) 0.0032(9)
    O13 0.0241(10) 0.0314(11) 0.0225(10) 0.0052(8) 0.0034(8) 0.0023(8)
    C14 0.0275(14) 0.0242(14) 0.0258(14) -0.0016(12) 0.0071(11) 0.0004(11)
    C15 0.0259(15) 0.0279(15) 0.0339(15) 0.0017(12) 0.0089(12) -0.0019(12)
    C16 0.0196(13) 0.0249(14) 0.0351(15) -0.0011(11) 0.0025(11) 0.0021(12)
    C17 0.0222(14) 0.0282(15) 0.0297(15) -0.0002(12) -0.0011(11) 0.0029(12)
    C18 0.0290(15) 0.0325(16) 0.0222(14) -0.0032(13) -0.0002(11) 0.0055(12)
    C19 0.0269(14) 0.0307(15) 0.0258(14) -0.0034(12) 0.0054(11) -0.0004(12)
    C20 0.0190(13) 0.0304(15) 0.0263(14) 0.0009(12) 0.0017(11) 0.0009(12)
    C21 0.0209(13) 0.0238(13) 0.0216(13) -0.0037(11) 0.0008(10) 0.0029(11)
    C22 0.0208(13) 0.0188(13) 0.0299(14) -0.0028(11) 0.0026(11) 0.0020(11)
    O23 0.0358(12) 0.0591(15) 0.0242(10) 0.0091(11) 0.0078(9) 0.0017(11)
    O24 0.0351(11) 0.0403(12) 0.0234(10) 0.0050(10) 0.0059(9) 0.0011(9)
    O25 0.0218(10) 0.0370(11) 0.0248(10) 0.0010(9) 0.0051(8) 0.0004(9)
    C26 0.0284(15) 0.0350(16) 0.0248(14) -0.0039(13) 0.0036(12) 0.0028(12)
    C27 0.0323(16) 0.0403(18) 0.0269(15) 0.0021(14) -0.0027(12) 0.0065(13)
    C28 0.0243(15) 0.0323(16) 0.0392(17) 0.0038(13) -0.0009(13) 0.0041(14)
    C29 0.0252(15) 0.0283(15) 0.0449(18) 0.0045(12) 0.0105(13) 0.0026(13)
    C30 0.0308(16) 0.0290(15) 0.0387(17) 0.0020(13) 0.0149(13) -0.0026(13)
    C31 0.0289(15) 0.0225(14) 0.0291(15) -0.0051(12) 0.0086(12) -0.0017(12)
    C32 0.0186(13) 0.0284(15) 0.0296(14) 0.0000(11) 0.0051(11) 0.0009(12)
    C33 0.0224(14) 0.0218(13) 0.0270(14) -0.0011(11) 0.0073(11) 0.0006(11)
    C34 0.0233(14) 0.0258(14) 0.0353(16) 0.0001(12) 0.0055(12) 0.0033(12)
    O35 0.0331(11) 0.0320(11) 0.0273(10) -0.0018(9) 0.0093(9) -0.0019(9)
    O36 0.0334(12) 0.0544(15) 0.0267(11) 0.0030(11) 0.0067(9) 0.0000(10)
    O37 0.0208(10) 0.0409(12) 0.0239(10) 0.0017(9) 0.0027(8) -0.0034(9)
    C38 0.0297(15) 0.0353(16) 0.0241(14) 0.0079(13) 0.0010(12) -0.0061(12)
    C39 0.0311(16) 0.0363(17) 0.0293(15) 0.0037(14) -0.0047(12) -0.0078(13)
    C40 0.0237(15) 0.0307(16) 0.0415(17) 0.0017(13) -0.0009(13) -0.0039(13)
    C41 0.0210(14) 0.0297(16) 0.0485(19) -0.0015(12) 0.0048(13) -0.0023(14)
    C42 0.0290(15) 0.0261(15) 0.0420(17) 0.0008(12) 0.0120(13) 0.0063(13)
    C43 0.0262(14) 0.0207(14) 0.0311(15) 0.0042(11) 0.0065(12) 0.0002(11)
    C44 0.0193(13) 0.0292(15) 0.0289(14) 0.0004(11) 0.0036(11) -0.0005(12)
    C45 0.0207(13) 0.0259(14) 0.0277(14) 0.0049(11) 0.0056(11) -0.0023(12)
    C46 0.0218(14) 0.0237(14) 0.0355(16) 0.0022(11) 0.0015(12) -0.0040(12)
    O47 0.0313(11) 0.0371(12) 0.0286(11) 0.0023(9) 0.0086(9) 0.0042(9)
    O48 0.0322(12) 0.0584(15) 0.0269(11) 0.0011(11) 0.0071(9) -0.0055(10)
    O1W 0.0356(12) 0.0305(12) 0.0401(12) -0.0022(10) 0.0175(10) -0.0003(10)
    O2W 0.0251(11) 0.0322(12) 0.0304(11) 0.0033(9) 0.0030(8) 0.0006(9)
    O3W 0.0342(12) 0.0238(11) 0.0300(11) -0.0007(9) 0.0101(9) 0.0003(9)
    O4W 0.0380(12) 0.0269(11) 0.0298(11) -0.0024(9) 0.0139(9) 0.0000(9)
    O5W 0.0362(13) 0.0244(11) 0.0600(15) 0.0047(10) 0.0233(12) 0.0088(10)
    O6W 0.0242(11) 0.0293(11) 0.0325(11) -0.0018(9) 0.0017(9) -0.0006(9)
    O7W 0.0342(13) 0.0483(15) 0.0520(16) -0.0033(12) 0.0073(11) 0.0151(12)
    O8W 0.0278(12) 0.0590(16) 0.0465(14) -0.0053(12) 0.0082(10) 0.0183(12)
    Na1 0.0269(6) 0.0251(6) 0.0259(6) 0.0026(5) 0.0074(4) 0.0019(4)
    Na2 0.0245(6) 0.0259(6) 0.0253(5) 0.0003(5) 0.0059(4) 0.0010(4)
_geom_special_details
;
 All s.u.'s (except the s.u. in the dihedral angle between two l.s. planes)
 are estimated using the full covariance matrix. The cell s.u.'s are taken
 into account individually in the estimation of s.u.'s in distances, angles
 and torsion angles; correlations between s.u.'s in cell parameters are only
 used when they are defined by crystal symmetry. An approximate (isotropic)
 treatment of cell s.u.'s is used for estimating s.u.'s involving l.s. planes.
;
loop_
    _geom_bond_atom_site_label_1
    _geom_bond_atom_site_label_2
    _geom_bond_site_symmetry_2
    _geom_bond_distance
    _geom_bond_publ_flag
    O1 C2 . 1.365(3) ?
    O1 C9 . 1.378(3) ?
    C2 O12 . 1.221(3) ?
    C2 C3 . 1.440(4) ?
    C3 C4 . 1.345(4) ?
    C3 H3 . 0.9500 ?
    C4 C10 . 1.429(4) ?
    C4 H4 . 0.9500 ?
    C5 C6 . 1.373(4) ?
    C5 C10 . 1.408(4) ?
    C5 H5 . 0.9500 ?
    C6 C7 . 1.401(4) ?
    C6 H6 . 0.9500 ?
    C7 O11 . 1.351(3) ?
    C7 C8 . 1.384(4) ?
    C8 C9 . 1.379(4) ?
    C8 H8 . 0.9500 ?
    C9 C10 . 1.400(4) ?
    O11 H11 . 0.8400 ?
    O12 Na1 . 2.410(2) ?
    O13 C14 . 1.374(3) ?
    O13 C21 . 1.380(3) ?
    C14 O24 . 1.217(3) ?
    C14 C15 . 1.442(4) ?
    C15 C16 . 1.344(4) ?
    C15 H15 . 0.9500 ?
    C16 C22 . 1.431(4) ?
    C16 H16 . 0.9500 ?
    C17 C18 . 1.375(4) ?
    C17 C22 . 1.402(4) ?
    C17 H17 . 0.9500 ?
    C18 C19 . 1.402(4) ?
    C18 H18 . 0.9500 ?
    C19 O23 . 1.347(3) ?
    C19 C20 . 1.390(4) ?
    C20 C21 . 1.385(4) ?
    C20 H20 . 0.9500 ?
    C21 C22 . 1.397(4) ?
    O23 H23 . 0.8400 ?
    O24 Na2 . 2.440(2) ?
    O25 C26 . 1.372(3) ?
    O25 C33 . 1.387(3) ?
    C26 O36 . 1.226(4) ?
    C26 C27 . 1.431(4) ?
    C27 C28 . 1.351(4) ?
    C27 H27 . 0.9500 ?
    C28 C34 . 1.424(4) ?
    C28 H28 . 0.9500 ?
    C29 C30 . 1.368(4) ?
    C29 C34 . 1.413(4) ?
    C29 H29 . 0.9500 ?
    C30 C31 . 1.421(4) ?
    C30 H30 . 0.9500 ?
    C31 O35 . 1.318(3) ?
    C31 C32 . 1.410(4) ?
    C32 C33 . 1.375(4) ?
    C32 H32 . 0.9500 ?
    C33 C34 . 1.400(4) ?
    O37 C38 . 1.371(3) ?
    O37 C45 . 1.385(3) ?
    C38 O48 . 1.226(4) ?
    C38 C39 . 1.433(4) ?
    C39 C40 . 1.348(4) ?
    C39 H39 . 0.9500 ?
    C40 C46 . 1.423(4) ?
    C40 H40 . 0.9500 ?
    C41 C42 . 1.370(4) ?
    C41 C46 . 1.407(4) ?
    C41 H41 . 0.9500 ?
    C42 C43 . 1.421(4) ?
    C42 H42 . 0.9500 ?
    C43 O47 . 1.318(3) ?
    C43 C44 . 1.407(4) ?
    C44 C45 . 1.377(4) ?
    C44 H44 . 0.9500 ?
    C45 C46 . 1.397(4) ?
    O1W Na1 . 2.338(2) ?
    O1W H1A . 0.91(4) ?
    O1W H1B . 0.84(4) ?
    O2W Na1 2 2.442(2) ?
    O2W Na1 . 2.514(2) ?
    O2W H2A . 0.89(4) ?
    O2W H2B . 0.83(4) ?
    O3W Na1 . 2.288(2) ?
    O3W Na2 . 2.484(2) ?
    O3W H3A . 0.82(4) ?
    O3W H3B . 0.83(4) ?
    O4W Na2 . 2.308(2) ?
    O4W Na1 . 2.516(2) ?
    O4W H4A . 0.89(4) ?
    O4W H4B . 0.86(4) ?
    O5W Na2 . 2.313(2) ?
    O5W H5A . 0.76(4) ?
    O5W H5B . 0.86(4) ?
    O6W Na2 . 2.413(2) ?
    O6W Na2 2_655 2.539(2) ?
    O6W H6A . 0.84(4) ?
    O6W H6B . 0.84(4) ?
    O7W H7A . 0.77(4) ?
    O7W H7B . 0.94(4) ?
    O8W H8A . 0.83(4) ?
    O8W H8B . 0.91(4) ?
    Na1 O2W 2 2.442(2) ?
    Na2 O6W 2_655 2.539(2) ?
loop_
    _geom_angle_atom_site_label_1
    _geom_angle_atom_site_label_2
    _geom_angle_atom_site_label_3
    _geom_angle_site_symmetry_1
    _geom_angle_site_symmetry_3
    _geom_angle
    _geom_angle_publ_flag
    C2 O1 C9 . . 121.9(2) ?
    O12 C2 O1 . . 116.3(2) ?
    O12 C2 C3 . . 125.7(3) ?
    O1 C2 C3 . . 118.0(2) ?
    C4 C3 C2 . . 120.7(3) ?
    C4 C3 H3 . . 119.6 ?
    C2 C3 H3 . . 119.6 ?
    C3 C4 C10 . . 120.9(3) ?
    C3 C4 H4 . . 119.5 ?
    C10 C4 H4 . . 119.5 ?
    C6 C5 C10 . . 121.1(3) ?
    C6 C5 H5 . . 119.4 ?
    C10 C5 H5 . . 119.4 ?
    C5 C6 C7 . . 119.6(3) ?
    C5 C6 H6 . . 120.2 ?
    C7 C6 H6 . . 120.2 ?
    O11 C7 C8 . . 116.8(3) ?
    O11 C7 C6 . . 122.4(3) ?
    C8 C7 C6 . . 120.7(3) ?
    C9 C8 C7 . . 118.7(3) ?
    C9 C8 H8 . . 120.7 ?
    C7 C8 H8 . . 120.7 ?
    O1 C9 C8 . . 116.9(2) ?
    O1 C9 C10 . . 120.7(2) ?
    C8 C9 C10 . . 122.4(2) ?
    C9 C10 C5 . . 117.4(2) ?
    C9 C10 C4 . . 117.7(2) ?
    C5 C10 C4 . . 125.0(3) ?
    C7 O11 H11 . . 109.5 ?
    C2 O12 Na1 . . 129.07(19) ?
    C14 O13 C21 . . 121.5(2) ?
    O24 C14 O13 . . 116.5(2) ?
    O24 C14 C15 . . 125.7(3) ?
    O13 C14 C15 . . 117.8(2) ?
    C16 C15 C14 . . 121.1(3) ?
    C16 C15 H15 . . 119.5 ?
    C14 C15 H15 . . 119.5 ?
    C15 C16 C22 . . 120.8(3) ?
    C15 C16 H16 . . 119.6 ?
    C22 C16 H16 . . 119.6 ?
    C18 C17 C22 . . 121.0(3) ?
    C18 C17 H17 . . 119.5 ?
    C22 C17 H17 . . 119.5 ?
    C17 C18 C19 . . 119.9(3) ?
    C17 C18 H18 . . 120.1 ?
    C19 C18 H18 . . 120.1 ?
    O23 C19 C20 . . 117.0(3) ?
    O23 C19 C18 . . 122.5(3) ?
    C20 C19 C18 . . 120.5(3) ?
    C21 C20 C19 . . 118.7(3) ?
    C21 C20 H20 . . 120.7 ?
    C19 C20 H20 . . 120.7 ?
    O13 C21 C20 . . 116.8(2) ?
    O13 C21 C22 . . 121.1(2) ?
    C20 C21 C22 . . 122.1(2) ?
    C21 C22 C17 . . 117.9(3) ?
    C21 C22 C16 . . 117.7(2) ?
    C17 C22 C16 . . 124.4(3) ?
    C19 O23 H23 . . 109.5 ?
    C14 O24 Na2 . . 128.84(19) ?
    C26 O25 C33 . . 121.9(2) ?
    O36 C26 O25 . . 115.3(3) ?
    O36 C26 C27 . . 126.7(3) ?
    O25 C26 C27 . . 118.0(3) ?
    C28 C27 C26 . . 120.9(3) ?
    C28 C27 H27 . . 119.5 ?
    C26 C27 H27 . . 119.5 ?
    C27 C28 C34 . . 120.8(3) ?
    C27 C28 H28 . . 119.6 ?
    C34 C28 H28 . . 119.6 ?
    C30 C29 C34 . . 121.3(3) ?
    C30 C29 H29 . . 119.3 ?
    C34 C29 H29 . . 119.3 ?
    C29 C30 C31 . . 121.4(3) ?
    C29 C30 H30 . . 119.3 ?
    C31 C30 H30 . . 119.3 ?
    O35 C31 C32 . . 121.1(3) ?
    O35 C31 C30 . . 121.2(3) ?
    C32 C31 C30 . . 117.7(3) ?
    C33 C32 C31 . . 119.7(3) ?
    C33 C32 H32 . . 120.2 ?
    C31 C32 H32 . . 120.2 ?
    C32 C33 O25 . . 116.5(2) ?
    C32 C33 C34 . . 123.3(3) ?
    O25 C33 C34 . . 120.1(2) ?
    C33 C34 C29 . . 116.6(3) ?
    C33 C34 C28 . . 118.2(3) ?
    C29 C34 C28 . . 125.2(3) ?
    C38 O37 C45 . . 121.9(2) ?
    O48 C38 O37 . . 115.1(3) ?
    O48 C38 C39 . . 126.9(3) ?
    O37 C38 C39 . . 117.9(3) ?
    C40 C39 C38 . . 120.9(3) ?
    C40 C39 H39 . . 119.6 ?
    C38 C39 H39 . . 119.6 ?
    C39 C40 C46 . . 120.7(3) ?
    C39 C40 H40 . . 119.6 ?
    C46 C40 H40 . . 119.6 ?
    C42 C41 C46 . . 121.5(3) ?
    C42 C41 H41 . . 119.2 ?
    C46 C41 H41 . . 119.2 ?
    C41 C42 C43 . . 121.1(3) ?
    C41 C42 H42 . . 119.4 ?
    C43 C42 H42 . . 119.4 ?
    O47 C43 C44 . . 121.2(3) ?
    O47 C43 C42 . . 121.0(3) ?
    C44 C43 C42 . . 117.8(3) ?
    C45 C44 C43 . . 119.6(3) ?
    C45 C44 H44 . . 120.2 ?
    C43 C44 H44 . . 120.2 ?
    C44 C45 O37 . . 116.4(2) ?
    C44 C45 C46 . . 123.4(3) ?
    O37 C45 C46 . . 120.2(2) ?
    C45 C46 C41 . . 116.5(3) ?
    C45 C46 C40 . . 118.4(3) ?
    C41 C46 C40 . . 125.1(3) ?
    Na1 O1W H1A . . 120(2) ?
    Na1 O1W H1B . . 107(3) ?
    H1A O1W H1B . . 106(3) ?
    Na1 O2W Na1 2 . 91.63(8) ?
    Na1 O2W H2A 2 . 126(2) ?
    Na1 O2W H2A . . 99(2) ?
    Na1 O2W H2B 2 . 124(2) ?
    Na1 O2W H2B . . 102(2) ?
    H2A O2W H2B . . 105(3) ?
    Na1 O3W Na2 . . 98.08(9) ?
    Na1 O3W H3A . . 116(2) ?
    Na2 O3W H3A . . 105(2) ?
    Na1 O3W H3B . . 124(2) ?
    Na2 O3W H3B . . 106(2) ?
    H3A O3W H3B . . 105(3) ?
    Na2 O4W Na1 . . 96.65(8) ?
    Na2 O4W H4A . . 126(2) ?
    Na1 O4W H4A . . 105(2) ?
    Na2 O4W H4B . . 120(2) ?
    Na1 O4W H4B . . 101(2) ?
    H4A O4W H4B . . 103(3) ?
    Na2 O5W H5A . . 124(3) ?
    Na2 O5W H5B . . 122(3) ?
    H5A O5W H5B . . 103(4) ?
    Na2 O6W Na2 . 2_655 94.47(8) ?
    Na2 O6W H6A . . 120(2) ?
    Na2 O6W H6A 2_655 . 104(2) ?
    Na2 O6W H6B . . 132(2) ?
    Na2 O6W H6B 2_655 . 100(2) ?
    H6A O6W H6B . . 101(3) ?
    H7A O7W H7B . . 107(4) ?
    H8A O8W H8B . . 102(4) ?
    O3W Na1 O1W . . 169.46(10) ?
    O3W Na1 O12 . . 86.77(8) ?
    O1W Na1 O12 . . 89.40(8) ?
    O3W Na1 O2W . 2 105.29(9) ?
    O1W Na1 O2W . 2 85.23(9) ?
    O12 Na1 O2W . 2 107.59(8) ?
    O3W Na1 O2W . . 85.56(8) ?
    O1W Na1 O2W . . 95.60(9) ?
    O12 Na1 O2W . . 163.68(8) ?
    O2W Na1 O2W 2 . 88.34(8) ?
    O3W Na1 O4W . . 82.46(8) ?
    O1W Na1 O4W . . 87.34(8) ?
    O12 Na1 O4W . . 83.30(8) ?
    O2W Na1 O4W 2 . 166.71(9) ?
    O2W Na1 O4W . . 81.43(8) ?
    O3W Na1 Na1 . 2 98.53(6) ?
    O1W Na1 Na1 . 2 89.38(6) ?
    O12 Na1 Na1 . 2 152.55(8) ?
    O2W Na1 Na1 2 2 45.00(5) ?
    O2W Na1 Na1 . 2 43.37(5) ?
    O4W Na1 Na1 . 2 124.02(7) ?
    O3W Na1 Na2 . . 43.00(6) ?
    O1W Na1 Na2 . . 126.72(7) ?
    O12 Na1 Na2 . . 82.68(6) ?
    O2W Na1 Na2 2 . 147.20(7) ?
    O2W Na1 Na2 . . 81.88(6) ?
    O4W Na1 Na2 . . 39.47(5) ?
    Na1 Na1 Na2 2 . 119.28(4) ?
    O4W Na2 O5W . . 169.64(10) ?
    O4W Na2 O6W . . 105.13(9) ?
    O5W Na2 O6W . . 84.73(9) ?
    O4W Na2 O24 . . 84.36(8) ?
    O5W Na2 O24 . . 89.13(9) ?
    O6W Na2 O24 . . 111.35(8) ?
    O4W Na2 O3W . . 82.79(8) ?
    O5W Na2 O3W . . 88.46(9) ?
    O6W Na2 O3W . . 163.64(9) ?
    O24 Na2 O3W . . 83.33(8) ?
    O4W Na2 O6W . 2_655 86.98(8) ?
    O5W Na2 O6W . 2_655 97.09(9) ?
    O6W Na2 O6W . 2_655 85.53(8) ?
    O24 Na2 O6W . 2_655 162.54(8) ?
    O3W Na2 O6W . 2_655 80.56(7) ?
    O4W Na2 Na1 . . 43.88(6) ?
    O5W Na2 Na1 . . 127.24(8) ?
    O6W Na2 Na1 . . 146.40(7) ?
    O24 Na2 Na1 . . 82.39(6) ?
    O3W Na2 Na1 . . 38.92(5) ?
    O6W Na2 Na1 2_655 . 80.86(6) ?
    O4W Na2 Na2 . 2_655 98.02(6) ?
    O5W Na2 Na2 . 2_655 91.26(6) ?
    O6W Na2 Na2 . 2_655 44.12(5) ?
    O24 Na2 Na2 . 2_655 155.23(7) ?
    O3W Na2 Na2 . 2_655 121.44(7) ?
    O6W Na2 Na2 2_655 2_655 41.41(5) ?
    Na1 Na2 Na2 . 2_655 116.32(4) ?
loop_
    _geom_torsion_atom_site_label_1
    _geom_torsion_atom_site_label_2
    _geom_torsion_atom_site_label_3
    _geom_torsion_atom_site_label_4
    _geom_torsion_site_symmetry_1
    _geom_torsion_site_symmetry_2
    _geom_torsion_site_symmetry_3
    _geom_torsion_site_symmetry_4
    _geom_torsion
    _geom_torsion_publ_flag
    C9 O1 C2 O12 . . . . 178.3(2) ?
    C9 O1 C2 C3 . . . . -3.5(4) ?
    O12 C2 C3 C4 . . . . 179.3(3) ?
    O1 C2 C3 C4 . . . . 1.3(4) ?
    C2 C3 C4 C10 . . . . 1.1(4) ?
    C10 C5 C6 C7 . . . . 0.2(5) ?
    C5 C6 C7 O11 . . . . 179.5(3) ?
    C5 C6 C7 C8 . . . . 0.0(5) ?
    O11 C7 C8 C9 . . . . -179.6(3) ?
    C6 C7 C8 C9 . . . . 0.0(4) ?
    C2 O1 C9 C8 . . . . -176.7(2) ?
    C2 O1 C9 C10 . . . . 3.2(4) ?
    C7 C8 C9 O1 . . . . 179.9(2) ?
    C7 C8 C9 C10 . . . . -0.1(4) ?
    O1 C9 C10 C5 . . . . -179.7(2) ?
    C8 C9 C10 C5 . . . . 0.2(4) ?
    O1 C9 C10 C4 . . . . -0.7(4) ?
    C8 C9 C10 C4 . . . . 179.2(3) ?
    C6 C5 C10 C9 . . . . -0.2(4) ?
    C6 C5 C10 C4 . . . . -179.1(3) ?
    C3 C4 C10 C9 . . . . -1.4(4) ?
    C3 C4 C10 C5 . . . . 177.5(3) ?
    O1 C2 O12 Na1 . . . . -163.33(18) ?
    C3 C2 O12 Na1 . . . . 18.6(4) ?
    C21 O13 C14 O24 . . . . -177.8(2) ?
    C21 O13 C14 C15 . . . . 2.8(4) ?
    O24 C14 C15 C16 . . . . 179.9(3) ?
    O13 C14 C15 C16 . . . . -0.8(4) ?
    C14 C15 C16 C22 . . . . -1.5(4) ?
    C22 C17 C18 C19 . . . . 0.0(4) ?
    C17 C18 C19 O23 . . . . -180.0(3) ?
    C17 C18 C19 C20 . . . . -0.2(4) ?
    O23 C19 C20 C21 . . . . -179.9(3) ?
    C18 C19 C20 C21 . . . . 0.3(4) ?
    C14 O13 C21 C20 . . . . 177.6(2) ?
    C14 O13 C21 C22 . . . . -2.6(4) ?
    C19 C20 C21 O13 . . . . 179.6(2) ?
    C19 C20 C21 C22 . . . . -0.2(4) ?
    O13 C21 C22 C17 . . . . -179.8(2) ?
    C20 C21 C22 C17 . . . . 0.0(4) ?
    O13 C21 C22 C16 . . . . 0.3(4) ?
    C20 C21 C22 C16 . . . . -179.9(3) ?
    C18 C17 C22 C21 . . . . 0.1(4) ?
    C18 C17 C22 C16 . . . . -180.0(3) ?
    C15 C16 C22 C21 . . . . 1.7(4) ?
    C15 C16 C22 C17 . . . . -178.2(3) ?
    O13 C14 O24 Na2 . . . . 171.97(17) ?
    C15 C14 O24 Na2 . . . . -8.7(4) ?
    C33 O25 C26 O36 . . . . -179.6(3) ?
    C33 O25 C26 C27 . . . . 0.0(4) ?
    O36 C26 C27 C28 . . . . 179.9(3) ?
    O25 C26 C27 C28 . . . . 0.4(5) ?
    C26 C27 C28 C34 . . . . -0.7(5) ?
    C34 C29 C30 C31 . . . . -0.7(5) ?
    C29 C30 C31 O35 . . . . -178.9(3) ?
    C29 C30 C31 C32 . . . . 1.0(4) ?
    O35 C31 C32 C33 . . . . 179.4(3) ?
    C30 C31 C32 C33 . . . . -0.5(4) ?
    C31 C32 C33 O25 . . . . 179.9(2) ?
    C31 C32 C33 C34 . . . . -0.2(4) ?
    C26 O25 C33 C32 . . . . 179.8(3) ?
    C26 O25 C33 C34 . . . . -0.1(4) ?
    C32 C33 C34 C29 . . . . 0.4(4) ?
    O25 C33 C34 C29 . . . . -179.6(3) ?
    C32 C33 C34 C28 . . . . 179.9(3) ?
    O25 C33 C34 C28 . . . . -0.2(4) ?
    C30 C29 C34 C33 . . . . 0.0(4) ?
    C30 C29 C34 C28 . . . . -179.4(3) ?
    C27 C28 C34 C33 . . . . 0.6(4) ?
    C27 C28 C34 C29 . . . . 180.0(3) ?
    C45 O37 C38 O48 . . . . -179.2(3) ?
    C45 O37 C38 C39 . . . . 0.9(4) ?
    O48 C38 C39 C40 . . . . 179.9(3) ?
    O37 C38 C39 C40 . . . . -0.2(4) ?
    C38 C39 C40 C46 . . . . -0.2(5) ?
    C46 C41 C42 C43 . . . . 0.8(5) ?
    C41 C42 C43 O47 . . . . -179.4(3) ?
    C41 C42 C43 C44 . . . . 0.5(4) ?
    O47 C43 C44 C45 . . . . 178.8(3) ?
    C42 C43 C44 C45 . . . . -1.2(4) ?
    C43 C44 C45 O37 . . . . -179.1(2) ?
    C43 C44 C45 C46 . . . . 0.6(4) ?
    C38 O37 C45 C44 . . . . 178.6(3) ?
    C38 O37 C45 C46 . . . . -1.1(4) ?
    C44 C45 C46 C41 . . . . 0.7(4) ?
    O37 C45 C46 C41 . . . . -179.6(3) ?
    C44 C45 C46 C40 . . . . -179.0(3) ?
    O37 C45 C46 C40 . . . . 0.7(4) ?
    C42 C41 C46 C45 . . . . -1.4(4) ?
    C42 C41 C46 C40 . . . . 178.3(3) ?
    C39 C40 C46 C45 . . . . -0.1(4) ?
    C39 C40 C46 C41 . . . . -179.7(3) ?
    Na2 O3W Na1 O1W . . . . 13.9(6) ?
    Na2 O3W Na1 O12 . . . . 82.74(9) ?
    Na2 O3W Na1 O2W . . . 2 -169.90(8) ?
    Na2 O3W Na1 O2W . . . . -82.85(8) ?
    Na2 O3W Na1 O4W . . . . -0.92(8) ?
    Na2 O3W Na1 Na1 . . . 2 -124.35(7) ?
    C2 O12 Na1 O3W . . . . 117.1(3) ?
    C2 O12 Na1 O1W . . . . -72.7(3) ?
    C2 O12 Na1 O2W . . . 2 12.1(3) ?
    C2 O12 Na1 O2W . . . . 179.2(3) ?
    C2 O12 Na1 O4W . . . . -160.1(3) ?
    C2 O12 Na1 Na1 . . . 2 14.8(3) ?
    C2 O12 Na1 Na2 . . . . 160.1(3) ?
    Na1 O2W Na1 O3W 2 . . . -107.39(9) ?
    Na1 O2W Na1 O1W 2 . . . 83.13(9) ?
    Na1 O2W Na1 O12 2 . . . -169.6(3) ?
    Na1 O2W Na1 O2W 2 . . 2 -1.91(12) ?
    Na1 O2W Na1 O4W 2 . . . 169.58(8) ?
    Na1 O2W Na1 Na2 2 . . . -150.51(7) ?
    Na2 O4W Na1 O3W . . . . 0.99(9) ?
    Na2 O4W Na1 O1W . . . . -176.33(9) ?
    Na2 O4W Na1 O12 . . . . -86.62(9) ?
    Na2 O4W Na1 O2W . . . 2 127.7(4) ?
    Na2 O4W Na1 O2W . . . . 87.60(9) ?
    Na2 O4W Na1 Na1 . . . 2 96.23(7) ?
    Na1 O4W Na2 O5W . . . . -33.5(6) ?
    Na1 O4W Na2 O6W . . . . 164.49(8) ?
    Na1 O4W Na2 O24 . . . . -84.88(8) ?
    Na1 O4W Na2 O3W . . . . -0.91(8) ?
    Na1 O4W Na2 O6W . . . 2_655 79.95(8) ?
    Na1 O4W Na2 Na2 . . . 2_655 119.96(7) ?
    Na2 O6W Na2 O4W 2_655 . . . -85.92(9) ?
    Na2 O6W Na2 O5W 2_655 . . . 97.29(9) ?
    Na2 O6W Na2 O24 2_655 . . . -175.72(7) ?
    Na2 O6W Na2 O3W 2_655 . . . 31.5(4) ?
    Na2 O6W Na2 O6W 2_655 . . 2_655 -0.27(12) ?
    Na2 O6W Na2 Na1 2_655 . . . -66.35(14) ?
    C14 O24 Na2 O4W . . . . -127.3(3) ?
    C14 O24 Na2 O5W . . . . 60.7(3) ?
    C14 O24 Na2 O6W . . . . -23.3(3) ?
    C14 O24 Na2 O3W . . . . 149.3(3) ?
    C14 O24 Na2 O6W . . . 2_655 172.1(3) ?
    C14 O24 Na2 Na1 . . . . -171.5(3) ?
    C14 O24 Na2 Na2 . . . 2_655 -30.4(3) ?
    Na1 O3W Na2 O4W . . . . 1.01(9) ?
    Na1 O3W Na2 O5W . . . . 175.44(10) ?
    Na1 O3W Na2 O6W . . . . -119.2(3) ?
    Na1 O3W Na2 O24 . . . . 86.13(9) ?
    Na1 O3W Na2 O6W . . . 2_655 -87.11(9) ?
    Na1 O3W Na2 Na2 . . . 2_655 -94.02(7) ?
    O3W Na1 Na2 O4W . . . . -178.56(12) ?
    O1W Na1 Na2 O4W . . . . 4.58(11) ?
    O12 Na1 Na2 O4W . . . . 88.33(10) ?
    O2W Na1 Na2 O4W 2 . . . -160.37(15) ?
    O2W Na1 Na2 O4W . . . . -86.36(10) ?
    Na1 Na1 Na2 O4W 2 . . . -109.16(9) ?
    O3W Na1 Na2 O5W . . . . -5.73(12) ?
    O1W Na1 Na2 O5W . . . . 177.41(11) ?
    O12 Na1 Na2 O5W . . . . -98.84(11) ?
    O2W Na1 Na2 O5W 2 . . . 12.46(16) ?
    O2W Na1 Na2 O5W . . . . 86.47(11) ?
    O4W Na1 Na2 O5W . . . . 172.83(13) ?
    Na1 Na1 Na2 O5W 2 . . . 63.67(10) ?
    O3W Na1 Na2 O6W . . . . 153.64(15) ?
    O1W Na1 Na2 O6W . . . . -23.23(16) ?
    O12 Na1 Na2 O6W . . . . 60.52(13) ?
    O2W Na1 Na2 O6W 2 . . . 171.83(15) ?
    O2W Na1 Na2 O6W . . . . -114.17(13) ?
    O4W Na1 Na2 O6W . . . . -27.80(14) ?
    Na1 Na1 Na2 O6W 2 . . . -136.96(11) ?
    O3W Na1 Na2 O24 . . . . -88.79(10) ?
    O1W Na1 Na2 O24 . . . . 94.34(10) ?
    O12 Na1 Na2 O24 . . . . 178.09(8) ?
    O2W Na1 Na2 O24 2 . . . -70.60(13) ?
    O2W Na1 Na2 O24 . . . . 3.40(8) ?
    O4W Na1 Na2 O24 . . . . 89.77(10) ?
    Na1 Na1 Na2 O24 2 . . . -19.40(7) ?
    O1W Na1 Na2 O3W . . . . -176.86(13) ?
    O12 Na1 Na2 O3W . . . . -93.11(10) ?
    O2W Na1 Na2 O3W 2 . . . 18.19(14) ?
    O2W Na1 Na2 O3W . . . . 92.20(10) ?
    O4W Na1 Na2 O3W . . . . 178.56(12) ?
    Na1 Na1 Na2 O3W 2 . . . 69.40(9) ?
    O3W Na1 Na2 O6W . . . 2_655 86.26(10) ?
    O1W Na1 Na2 O6W . . . 2_655 -90.60(10) ?
    O12 Na1 Na2 O6W . . . 2_655 -6.85(8) ?
    O2W Na1 Na2 O6W 2 . . 2_655 104.45(13) ?
    O2W Na1 Na2 O6W . . . 2_655 178.46(8) ?
    O4W Na1 Na2 O6W . . . 2_655 -95.18(10) ?
    Na1 Na1 Na2 O6W 2 . . 2_655 155.66(6) ?
    O3W Na1 Na2 Na2 . . . 2_655 108.28(9) ?
    O1W Na1 Na2 Na2 . . . 2_655 -68.58(9) ?
    O12 Na1 Na2 Na2 . . . 2_655 15.17(7) ?
    O2W Na1 Na2 Na2 2 . . 2_655 126.47(12) ?
    O2W Na1 Na2 Na2 . . . 2_655 -159.52(6) ?
    O4W Na1 Na2 Na2 . . . 2_655 -73.16(8) ?
    Na1 Na1 Na2 Na2 2 . . 2_655 177.68(3) ?
loop_
    _geom_hbond_atom_site_label_D
    _geom_hbond_atom_site_label_H
    _geom_hbond_atom_site_label_A
    _geom_hbond_site_symmetry_A
    _geom_hbond_distance_DH
    _geom_hbond_distance_HA
    _geom_hbond_distance_DA
    _geom_hbond_angle_DHA
    O8W H8B O47 2_655 0.91(4) 1.78(4) 2.658(3) 162(4)
    O8W H8A O1W 2_545 0.83(4) 2.02(4) 2.809(3) 159(4)
    O7W H7A O12 1_545 0.77(4) 2.43(4) 3.068(3) 141(4)
    O7W H7B O35 . 0.94(4) 1.73(4) 2.668(3) 180(5)
    O6W H6B O12 2_655 0.84(4) 2.09(4) 2.913(3) 165(3)
    O6W H6A O35 2_655 0.84(4) 2.06(4) 2.843(3) 156(3)
    O5W H5B O47 2_655 0.86(4) 1.96(4) 2.799(3) 167(4)
    O5W H5A O7W 2_655 0.76(4) 2.07(4) 2.819(3) 171(4)
    O4W H4B O47 2_665 0.86(4) 1.92(4) 2.776(3) 171(3)
    O4W H4A O7W 1_565 0.89(4) 1.98(4) 2.854(3) 164(3)
    O3W H3B O8W . 0.83(4) 1.98(4) 2.796(3) 170(3)
    O3W H3A O35 . 0.82(4) 2.01(4) 2.804(3) 164(3)
    O2W H2B O24 . 0.83(4) 2.20(4) 2.932(3) 148(3)
    O2W H2A O47 2_665 0.89(4) 2.01(4) 2.870(3) 164(3)
    O1W H1B O8W 1_565 0.84(4) 2.08(4) 2.897(4) 164(3)
    O1W H1A O35 1_565 0.91(4) 1.83(4) 2.739(3) 174(3)
    O23 H23 O36 4_566 0.84 1.83 2.664(3) 174.5
    O11 H11 O48 3_665 0.84 1.81 2.641(3) 172.5
data_global
_journal_date_recd_electronic     2010-06-10
_journal_date_accepted     2010-06-17
_journal_name_full     'Acta Crystallographica, Section E'
_journal_year     2010
_journal_volume     66
_journal_issue      7
_journal_page_first     m834
_journal_page_last     m835
_journal_paper_category     QM
_journal_coeditor_code     RK2209
_publ_contact_author_name     'Dr Yicun Chen'
_publ_contact_author_address
;
Department of Pharmacology
Shantou University Medical College
Shantou 515041
China
;
_publ_contact_author_email     ycchen@stu.edu.cn
_publ_contact_author_fax     ' +86-754-8890-0430'
_publ_contact_author_phone     ' +86-754-8890-0430'
_publ_section_title
;\
<i>catena</i>-Poly[[[aqua(7-hydroxy-2<i>H</i>-1-benzopyran-2-one)sodium]-\
di-\m-aqua] 2-oxo-2<i>H</i>-1-benzopyran-7-olate monohydrate]
;
loop_
    _publ_author_name
    _publ_author_footnote
    _publ_author_address
    'Zheng, Fuchun' ?
;
Department of Pharmacy
First Affiliated Hospital
Shantou University Medical College
Shantou 515041
People's Republic of China
;
    'Chen, Yicun'
;
Permanent address: Department of Pharmacology,
Shantou University Medical College,
Shantou 515041,
People's Republic of China.
;
;
Department of Pharmacology
Shantou University Medical College
Shantou 515041
People's Republic of China
;
    ' Ni, Jia' ?
;
Analysis and Testing Center
Shantou University
Shantou 515041
People's Republic of China
;
    'Wang, Jinzhi' .
;
Department of Chemistry
Shantou University Medical College
Shantou 515041
People's Republic of China
;
    'Shi, Ganggang' .
;
Department of Pharmacology
Shantou University Medical College
Shantou 515041
People's Republic of China
;
