# Supplementary material for: catena-Poly[[[aqua(7-hydroxy-2H-1-benzopyran-2-one)sodium]-di-μ-aqua] 2-oxo-2H-1-benzopyran-7-olate monohydrate]
Source: Acta Crystallogr Sect E Struct Rep Online. 2010 Jun 23;66(Pt 7):m834–5. doi: 10.1107/S160053681002341X (PMC3006948; doi:10.1107/S160053681002341X)
Supplement: Supplementary file 2 [file e-66-0m834-Isup2.hkl]

# 
# h,k,l, Fc-squared, Fo-squared, sigma(Fo-squared) and status flag 
# 
data_I
_shelx_title ' 12221m in P2/c' 
_shelx_refln_list_code          4 
_shelx_F_calc_maximum      488.71 
_exptl_crystal_F_000      1744.00 
_reflns_d_resolution_high  0.8107 
 
loop_ 
 _symmetry_equiv_pos_as_xyz 
 'x, y, z' 
 '-x, y, -z+1/2' 
 '-x, -y, -z' 
 'x, -y, z-1/2' 
 
_cell_length_a    11.7803 
_cell_length_b     7.6462 
_cell_length_c    42.3249 
_cell_angle_alpha  90.000 
_cell_angle_beta  102.184 
_cell_angle_gamma  90.000 
 
_shelx_F_squared_multiplier     1.000 
 
loop_ 
 _refln_index_h 
 _refln_index_k 
 _refln_index_l 
 _refln_F_squared_calc 
 _refln_F_squared_meas 
 _refln_F_squared_sigma 
 _refln_observed_status 
   1   0   0        1.59       21.44      5.67 o 
   2   0   0    88629.30    89466.08   2378.31 o 
   3   0   0        5.13       -8.63      6.16 o 
   4   0   0     7839.09     8640.62    233.12 o 
   5   0   0       53.87       51.50      7.89 o 
   6   0   0    45176.29    51927.96   1373.61 o 
   7   0   0       10.15       16.26      7.89 o 
   8   0   0      473.29      321.59     19.22 o 
   9   0   0        1.61       -5.67      8.87 o 
  10   0   0     2404.06     2274.07     75.90 o 
  11   0   0        0.59       -0.25     11.83 o 
  12   0   0       42.57       41.15     15.53 o 
  13   0   0        5.06        4.93     15.77 o 
  14   0   0      850.01      790.55     41.15 o 
   0   1   0      128.18       86.25      4.68 o 
   1   1   0     2554.93     2434.50     34.09 o 
   2   1   0      201.72      166.14      4.44 o 
   3   1   0      189.61      196.91      5.55 o 
   4   1   0      116.51       76.54      5.04 o 
   5   1   0     2203.57     2113.16     44.61 o 
   6   1   0      285.53      325.74     11.76 o 
   7   1   0        0.02       -1.98      4.62 o 
   8   1   0       14.78       10.32      5.79 o 
   9   1   0      815.15      786.66     23.96 o 
  10   1   0       17.50        6.53      8.02 o 
  11   1   0      716.22      713.89     24.74 o 
  12   1   0       10.65       26.31     10.28 o 
  13   1   0       10.46        1.46     11.95 o 
  14   1   0       35.03        5.33     12.02 o 
   0   2   0     6510.95     6634.67    195.17 o 
   1   2   0    25325.20    26890.37    409.97 o 
   2   2   0   141745.14   145844.66   2791.42 o 
   3   2   0     5138.28     5123.42     72.81 o 
   4   2   0     7627.56     8429.12    138.80 o 
   5   2   0      107.45       87.78      7.02 o 
   6   2   0     3323.32     3099.62     64.13 o 
   7   2   0     2592.54     2803.82     59.77 o 
   8   2   0     2155.89     2360.35     52.71 o 
   9   2   0     1498.72     1557.30     57.17 o 
  10   2   0      549.48      572.11     20.72 o 
  11   2   0        3.88       12.53     22.06 o 
  12   2   0      138.66      166.51     14.88 o 
  13   2   0       12.54        8.39     11.46 o 
   0   3   0     2295.11     1932.02     62.10 o 
   1   3   0      345.44      376.26     13.18 o 
   2   3   0      136.98      109.82      3.69 o 
   3   3   0     3379.58     3434.09     45.11 o 
   4   3   0     4556.28     4491.59     64.81 o 
   5   3   0       15.95       20.55      6.79 o 
   6   3   0      988.90      952.20     25.03 o 
   7   3   0       12.14       10.48      5.82 o 
   8   3   0        9.36        1.46      6.09 o 
   9   3   0      662.43      639.12     21.17 o 
  10   3   0        0.01       -5.80      8.87 o 
  11   3   0      138.87      116.45     12.98 o 
  12   3   0       18.60       15.14     10.86 o 
  13   3   0       15.23        9.95     11.24 o 
   0   4   0      196.71     2105.01     69.49 o 
   1   4   0     5184.52     5314.77    114.14 o 
   2   4   0      252.73      365.06      8.47 o 
   3   4   0     5175.49     5532.35     89.92 o 
   4   4   0     5048.21     5098.27     66.71 o 
   5   4   0     4732.75     4705.42     62.17 o 
   6   4   0      304.40      336.13     21.59 o 
   7   4   0       40.98       75.26     13.61 o 
   8   4   0       45.59       31.53     15.28 o 
   9   4   0      154.11      165.23     11.67 o 
  10   4   0      190.60      220.43     14.28 o 
  11   4   0       17.63        4.05      9.47 o 
  12   4   0       26.71       27.46     11.19 o 
   1   5   0      222.93      288.85     12.28 o 
   2   5   0      448.74      420.18     15.59 o 
   3   5   0        0.32       11.19      4.97 o 
   4   5   0      176.06      166.00     10.10 o 
   5   5   0      203.77      193.70     10.78 o 
   6   5   0      239.29      229.67     12.76 o 
   7   5   0      150.90      204.17     23.04 o 
   8   5   0        9.50        6.69      8.24 o 
   9   5   0       74.25       78.12     17.00 o 
  10   5   0       61.85       89.21     19.47 o 
   0   6   0     2166.09     2008.17     70.73 o 
   1   6   0      273.67      289.51     20.70 o 
   2   6   0       46.66       84.19     10.09 o 
   3   6   0     7062.80     6283.51    266.72 o 
   4   6   0       35.49      152.32      9.20 o 
   5   6   0       19.81      125.03      8.82 o 
   6   6   0      831.36      793.46     26.63 o 
   7   6   0        9.99       14.04      8.74 o 
   8   6   0       18.18      110.56     12.96 o 
   9   6   0     1092.24     1079.35     34.94 o 
  10   6   0       37.61       91.43     18.73 o 
   0   7   0       13.41       36.47     12.08 o 
   1   7   0     1228.74     1199.14     34.94 o 
   2   7   0        0.66       24.33      7.16 o 
   3   7   0     1137.10     1097.15     35.04 o 
   4   7   0       69.57      136.93     11.66 o 
   5   7   0        2.86       -1.73      8.74 o 
   6   7   0       79.54       81.30     12.00 o 
   7   7   0      175.98      143.67     14.54 o 
   8   7   0      315.25      284.19     17.05 o 
   9   7   0       52.63       44.85     14.54 o 
   0   8   0      798.87      689.51     36.23 o 
   1   8   0      126.32      150.32     17.74 o 
   2   8   0       26.52       19.92      7.82 o 
   3   8   0        2.72        6.95      7.57 o 
   4   8   0        0.19       30.68     10.12 o 
   5   8   0      535.34      375.95     19.23 o 
   6   8   0        1.30       57.67     17.13 o 
   7   8   0      133.47      172.92     17.66 o 
   0   9   0        0.02       29.57     16.76 o 
   1   9   0       17.74       14.07      9.08 o 
   2   9   0       16.53        8.35      8.96 o 
   3   9   0      171.39      162.63     13.72 o 
   4   9   0       13.09       64.57     13.76 o 
 -14   1   1       46.21       49.18     12.41 o 
 -13   1   1        4.52        5.02     10.28 o 
 -12   1   1       62.95       40.41     10.72 o 
 -11   1   1       20.73       21.97      8.74 o 
 -10   1   1      349.55      312.71     15.25 o 
  -9   1   1      186.43      168.96     11.41 o 
  -8   1   1       15.86       25.11      6.45 o 
  -7   1   1       11.65        6.00      4.70 o 
  -6   1   1     1485.25     1554.87     35.02 o 
  -5   1   1      294.06      268.91      9.93 o 
  -4   1   1        1.15       -1.16      2.77 o 
  -3   1   1      112.20      112.11      5.04 o 
  -2   1   1      930.72      945.50     20.55 o 
  -1   1   1      370.95      298.83      7.01 o 
   0   1   1       78.57       54.10      2.87 o 
   1   1   1      324.28      282.45      8.37 o 
   2   1   1      684.28      650.23     16.26 o 
   3   1   1        3.20       -0.16      1.92 o 
   4   1   1     3530.81     3686.94     72.84 o 
   5   1   1      920.49      851.59     21.08 o 
   6   1   1     1635.21     1617.08     36.42 o 
   7   1   1       37.72       33.09      6.10 o 
   8   1   1      489.29      433.59     15.85 o 
   9   1   1      210.77      200.70     11.64 o 
  10   1   1      456.56      419.53     17.51 o 
  11   1   1       26.70       37.40     10.10 o 
  12   1   1      999.61      973.06     31.10 o 
  13   1   1       52.71       72.63     13.42 o 
  14   1   1      183.02      185.00     21.32 o 
 -13   2   1      139.17      138.75     21.07 o 
 -12   2   1       14.95       16.16      9.37 o 
 -11   2   1       34.18       50.65     10.88 o 
 -10   2   1        2.47       -6.00      7.84 o 
  -9   2   1     1614.97     1605.84     39.82 o 
  -8   2   1     1161.70     1195.92     30.76 o 
  -7   2   1      872.57      881.37     23.79 o 
  -6   2   1       63.87       57.16      6.71 o 
  -5   2   1    14617.82    15081.22    239.40 o 
  -4   2   1     1402.95     1463.89     26.66 o 
  -3   2   1     4178.26     4337.36     61.86 o 
  -2   2   1     1078.06     1110.07     44.87 o 
  -1   2   1    10944.75    11829.86    165.60 o 
   0   2   1        2.58       14.03      3.39 o 
   1   2   1   238832.97   227788.56  10322.29 o 
   2   2   1    14300.18    15453.49    282.93 o 
   3   2   1    11570.81    11328.96    158.02 o 
   4   2   1      339.72      417.45     17.74 o 
   5   2   1     4956.31     5703.97     93.46 o 
   6   2   1     2262.40     2090.85     45.39 o 
   7   2   1     6411.36     6638.91    131.21 o 
   8   2   1      527.37      504.33     17.34 o 
   9   2   1     1755.50     1801.11     52.12 o 
  10   2   1        0.49       -1.97      8.19 o 
  11   2   1       79.93       55.21     11.24 o 
  12   2   1        6.60       -8.10     10.35 o 
  13   2   1        4.41        4.84     11.50 o 
 -13   3   1        0.02       -4.44     11.15 o 
 -12   3   1        1.89        3.30     10.14 o 
 -11   3   1       89.04       73.31     11.41 o 
 -10   3   1        3.39       -2.05      7.58 o 
  -9   3   1      849.22      874.94     25.88 o 
  -8   3   1       77.77       57.07      8.01 o 
  -7   3   1       35.90       27.35      6.18 o 
  -6   3   1     1095.67     1147.40     41.15 o 
  -5   3   1       24.72        8.47      2.95 o 
  -4   3   1      716.75      774.00     12.61 o 
  -3   3   1     5524.94     5213.97     67.17 o 
  -2   3   1      223.56      182.54      4.65 o 
  -1   3   1     5365.33     5069.17     97.14 o 
   0   3   1        1.17       99.22     16.14 o 
   1   3   1     5618.22     4894.17     93.76 o 
   2   3   1       30.25       30.97      2.60 o 
   3   3   1     4988.06     4749.14     61.40 o 
   4   3   1     2052.24     2146.77     32.67 o 
   5   3   1     2129.38     2064.20     32.01 o 
   6   3   1        8.52        9.55      5.62 o 
   7   3   1       68.30       56.87      7.31 o 
   8   3   1       47.24       51.23      9.61 o 
   9   3   1      811.98      801.30     32.53 o 
  10   3   1      162.26      152.32     13.32 o 
  11   3   1       12.73       -0.95     10.10 o 
  12   3   1       22.61       32.90     11.48 o 
  13   3   1        0.43        5.30     11.47 o 
 -12   4   1        0.02        2.34     10.24 o 
 -11   4   1       12.82        7.69     11.09 o 
 -10   4   1      768.30      772.81     25.26 o 
  -9   4   1        6.95        7.98      7.63 o 
  -8   4   1     2406.72     1453.70     50.76 o 
  -7   4   1     1187.82     1174.15     24.84 o 
  -6   4   1     3754.97     3496.28     47.68 o 
  -5   4   1       41.64      122.06     12.63 o 
  -4   4   1       76.72      232.44     27.85 o 
  -3   4   1     8885.13     9412.47    166.78 o 
  -2   4   1    18277.22    19018.19    304.68 o 
  -1   4   1     6947.95     7364.97    157.10 o 
   0   4   1    36748.95    35550.09    726.98 o 
   1   4   1      461.30      556.47     27.35 o 
   2   4   1     1104.67     1053.20     17.12 o 
   3   4   1    17918.88    19822.82    290.63 o 
   4   4   1    17056.44    17040.31    243.25 o 
   5   4   1      268.70      465.34     24.60 o 
   6   4   1      573.07      497.62     10.18 o 
   7   4   1      735.39      750.72     18.23 o 
   8   4   1       53.43       36.96     17.87 o 
   9   4   1      359.78      395.04     16.80 o 
  10   4   1     1171.81     1253.47     34.93 o 
  11   4   1        4.53        4.80     10.28 o 
  12   4   1       33.61       25.85     11.83 o 
 -10   5   1        3.03       13.80     14.79 o 
  -9   5   1       14.48       18.24     13.06 o 
  -8   5   1      103.19      100.95     11.06 o 
  -7   5   1      805.00      766.30     25.22 o 
  -6   5   1      138.85      144.13      7.96 o 
  -5   5   1       79.01       81.69      7.29 o 
  -4   5   1       64.57       39.53      7.52 o 
  -3   5   1      464.89      446.11     16.53 o 
  -2   5   1      182.51      209.51     13.31 o 
  -1   5   1      151.02      147.00      8.80 o 
   0   5   1      247.89      228.07     11.06 o 
   1   5   1      629.85      577.40     18.73 o 
   2   5   1        3.59       26.12      8.38 o 
   3   5   1        0.05        6.08      4.31 o 
   4   5   1       22.55       61.94      6.38 o 
   5   5   1     2491.94     2264.12     44.21 o 
   6   5   1        3.17        0.25      6.49 o 
   7   5   1      358.96      338.20     15.81 o 
   8   5   1       75.05       86.33     11.48 o 
   9   5   1        0.20        2.96     11.83 o 
  10   5   1       14.63        7.15     15.03 o 
 -11   6   1       65.54       94.88     22.18 o 
 -10   6   1      191.29      148.60     19.22 o 
  -9   6   1        0.62      133.96     13.50 o 
  -8   6   1      989.50      886.60     29.55 o 
  -7   6   1       80.39       95.19     11.89 o 
  -6   6   1     2483.96     2308.27     58.18 o 
  -5   6   1      946.93      925.50     22.89 o 
  -4   6   1     4110.31     3755.95     70.23 o 
  -3   6   1       88.72      242.47     24.03 o 
  -2   6   1      182.42      195.12      9.44 o 
  -1   6   1       91.77      146.87     14.79 o 
   0   6   1     1775.23     1627.60     42.26 o 
   1   6   1     2197.31     2310.29     67.65 o 
   2   6   1      387.61      378.37     15.91 o 
   3   6   1     2988.50     3312.88     77.36 o 
   4   6   1      458.55      420.21     19.47 o 
   5   6   1      269.71      418.46     25.09 o 
   6   6   1       14.42       58.94     10.18 o 
   7   6   1        7.33        4.09      7.74 o 
   8   6   1      296.42      260.09     15.36 o 
   9   6   1      438.04      448.00     20.95 o 
  10   6   1      595.75      522.68     34.25 o 
  -9   7   1       22.91       23.30     11.15 o 
  -8   7   1        0.37       11.09     10.59 o 
  -7   7   1      118.49      140.21     14.91 o 
  -6   7   1        1.09       22.90      9.83 o 
  -5   7   1        9.83       -4.49      8.42 o 
  -4   7   1     1390.55     1347.28     38.74 o 
  -3   7   1      148.73      199.26     10.46 o 
  -2   7   1      123.20      139.31      9.34 o 
  -1   7   1      417.70      378.00     17.25 o 
   0   7   1      266.73      253.45     14.20 o 
   1   7   1      599.60      564.93     21.33 o 
   2   7   1      322.70      299.50     12.52 o 
   3   7   1       27.82       94.00      8.96 o 
   4   7   1      413.23      452.02     15.32 o 
   5   7   1       20.32       17.22      9.06 o 
   6   7   1        0.32       16.76      9.35 o 
   7   7   1      402.05      357.68     18.51 o 
   8   7   1      121.29      147.19     14.45 o 
   9   7   1        5.42        9.33     11.12 o 
  -7   8   1       26.75       69.17     13.61 o 
  -6   8   1      908.44      790.60     29.47 o 
  -5   8   1       63.65       71.50     12.54 o 
  -4   8   1       34.57       40.49      8.88 o 
  -3   8   1        8.35        6.45      7.59 o 
  -2   8   1       20.63       33.23      8.23 o 
  -1   8   1        4.02       11.77      7.76 o 
   0   8   1        0.03      125.19     19.47 o 
   1   8   1      958.12      817.45     28.23 o 
   2   8   1       87.53       71.12     11.58 o 
   3   8   1      140.67      156.50     19.57 o 
   4   8   1      458.13      436.12     20.23 o 
   5   8   1      390.53      353.96     18.68 o 
   6   8   1        0.00       18.40     11.18 o 
   7   8   1      146.11      144.04     19.59 o 
  -4   9   1      258.01      244.02     26.37 o 
  -3   9   1      185.77      173.22     12.16 o 
  -2   9   1       37.02       27.65     11.72 o 
  -1   9   1        2.05       -2.04      8.60 o 
   0   9   1      106.25      110.23     14.97 o 
   1   9   1       12.21        9.49      9.13 o 
   2   9   1      176.41      163.16     19.63 o 
   3   9   1        3.08       11.36     11.48 o 
   4   9   1      252.47      244.95     24.40 o 
 -14   0   2      284.47      269.10     24.64 o 
 -13   0   2        0.08      -20.33     13.55 o 
 -12   0   2       45.55       46.33     15.53 o 
 -11   0   2       26.51       32.78     14.05 o 
 -10   0   2       81.38       82.55     15.03 o 
  -9   0   2        0.18       -1.73      8.87 o 
  -8   0   2     2526.75     2650.61     81.57 o 
  -7   0   2       36.42       34.50      8.63 o 
  -6   0   2    13636.74    14525.88    390.59 o 
  -5   0   2       18.83       16.51      5.18 o 
  -4   0   2    62476.91    63315.30   1682.39 o 
  -3   0   2       20.49       25.38      4.93 o 
  -1   0   2        0.36       11.09      1.73 o 
   0   0   2      841.97       -0.74      0.49 o 
   1   0   2       27.46       17.99      2.22 o 
   2   0   2   126456.06   128923.15   3429.83 o 
   3   0   2      205.22      187.53      9.86 o 
   4   0   2    36784.66    33816.27    895.53 o 
   5   0   2       44.60       59.39      7.64 o 
   6   0   2    15729.84    17785.43    477.09 o 
   7   0   2        0.23        0.49      7.15 o 
   8   0   2      653.48      496.31     24.40 o 
   9   0   2        3.11        9.36      8.87 o 
  10   0   2      298.39      374.33     23.66 o 
  11   0   2       27.03       29.57     14.05 o 
  12   0   2     2413.68     2182.64     77.63 o 
  13   0   2        0.04        1.73     15.77 o 
  14   0   2      441.58      526.13     34.50 o 
 -14   1   2       40.81       52.73     13.16 o 
 -13   1   2       33.42       17.50     10.80 o 
 -12   1   2        3.38       -1.53      8.26 o 
 -11   1   2      122.36      151.77     13.85 o 
 -10   1   2      127.82      135.18     11.47 o 
  -9   1   2      432.91      377.80     15.68 o 
  -8   1   2        0.06       -7.71      5.14 o 
  -7   1   2        7.43        0.46      4.62 o 
  -6   1   2       12.26       18.92      4.88 o 
  -5   1   2     1034.10      938.05     22.39 o 
  -4   1   2      236.09      268.49      8.89 o 
  -3   1   2      145.51      174.38      6.18 o 
  -2   1   2      164.75      153.28      4.07 o 
  -1   1   2     1093.05     1080.46     15.99 o 
   0   1   2      138.63      105.19      4.35 o 
   1   1   2       90.52       74.08      3.02 o 
   2   1   2       42.28       28.42      3.52 o 
   3   1   2     4037.93     4310.46     80.53 o 
   4   1   2      950.50      908.08     21.35 o 
   5   1   2     6539.98     6640.44    129.03 o 
   6   1   2      323.50      306.25     11.50 o 
   7   1   2       62.87       66.03      7.40 o 
   8   1   2        3.68        0.02      5.54 o 
   9   1   2      836.64      834.69     25.09 o 
  10   1   2        8.65       -2.23      7.37 o 
  11   1   2        1.79       -0.27      8.21 o 
  12   1   2       49.70       58.50     11.12 o 
  13   1   2      301.99      259.75     16.54 o 
 -13   2   2        5.25        5.79     10.46 o 
 -12   2   2       22.33       16.66      9.22 o 
 -11   2   2       13.87       14.63      8.77 o 
 -10   2   2       41.21       36.18      9.23 o 
  -9   2   2      572.88      539.77     19.17 o 
  -8   2   2      435.86      455.52     16.29 o 
  -7   2   2      175.23      165.08      9.67 o 
  -6   2   2     2357.80     2335.19     49.75 o 
  -5   2   2     6716.13     6870.02    133.04 o 
  -4   2   2       76.66       32.95      7.42 o 
  -3   2   2     2582.90     2882.64     41.98 o 
  -2   2   2    87004.36    91918.63   1289.60 o 
  -1   2   2    18323.07    19197.97    267.75 o 
   0   2   2    10356.20    10486.05    173.79 o 
   1   2   2    41529.36    43024.41    594.96 o 
   2   2   2    10538.87    10654.01    133.85 o 
   3   2   2    10782.08    11276.48    157.47 o 
   4   2   2    25040.90    27219.17    442.11 o 
   5   2   2      807.44      907.48     18.61 o 
   6   2   2     2608.76     2534.45     53.76 o 
   7   2   2       97.22       92.84     13.68 o 
   8   2   2       10.00       29.32     11.21 o 
   9   2   2     1065.60     1081.19     30.14 o 
  10   2   2       39.51        5.51      8.28 o 
  11   2   2      107.56      113.91     19.22 o 
  12   2   2        7.82       -2.70      9.74 o 
  13   2   2       20.58       -8.71     11.31 o 
 -13   3   2        4.88        6.64     11.31 o 
 -12   3   2        0.37        2.75      9.72 o 
 -11   3   2        0.40        2.81      8.52 o 
 -10   3   2       71.67       77.38     10.46 o 
  -9   3   2        6.48       16.10      7.49 o 
  -8   3   2      209.65      200.67     10.97 o 
  -7   3   2       26.03       23.99      6.27 o 
  -6   3   2     2344.02     2276.45     58.53 o 
  -5   3   2        9.50       15.15      5.65 o 
  -4   3   2     1653.43     1547.41     22.19 o 
  -3   3   2      160.53      170.77      8.00 o 
  -2   3   2       98.16       69.13      4.40 o 
  -1   3   2     2933.98     3085.37     52.49 o 
   0   3   2     6145.65     5541.80    117.10 o 
   1   3   2      555.48      641.17     26.88 o 
   2   3   2       29.78       34.54      2.89 o 
   3   3   2      159.95      151.27      4.78 o 
   4   3   2     3208.37     3108.76     50.33 o 
   5   3   2     4519.67     4685.19     68.07 o 
   6   3   2       49.06       33.17      6.24 o 
   7   3   2       11.54        4.19      7.64 o 
   8   3   2       46.59       40.02     11.34 o 
   9   3   2        5.69       13.57      8.21 o 
  10   3   2        3.90        0.86      8.36 o 
  11   3   2      204.45      210.43     14.02 o 
  12   3   2       25.03        9.87     10.80 o 
  13   3   2       27.75       20.17     11.85 o 
 -12   4   2       22.07       26.49     12.02 o 
 -11   4   2        0.06      -12.81      9.54 o 
 -10   4   2        5.75        9.72      9.02 o 
  -9   4   2     1264.61     1189.66     31.71 o 
  -8   4   2      335.52      319.68     49.53 o 
  -7   4   2      834.22      847.31     19.50 o 
  -6   4   2      182.70      328.03     15.17 o 
  -5   4   2      135.79      109.51      8.81 o 
  -4   4   2     8399.86     8728.95    111.33 o 
  -3   4   2    18442.23    19487.93    438.57 o 
  -2   4   2     9252.01     9632.97    122.19 o 
  -1   4   2     1343.68     1386.34     34.32 o 
   0   4   2     1799.46     2818.19     63.43 o 
   1   4   2     7379.04     7328.91    154.91 o 
   2   4   2      155.70      189.01      8.25 o 
   3   4   2    28806.22    29455.13    452.55 o 
   4   4   2      123.51      535.93     15.85 o 
   5   4   2      785.11      670.22     12.14 o 
   6   4   2       79.14       82.11      6.23 o 
   7   4   2      987.74      995.04     22.19 o 
   9   4   2      163.08      138.79     12.46 o 
  10   4   2        4.06        7.19      9.40 o 
  11   4   2        7.17       -6.28     10.46 o 
  12   4   2        9.06        7.26     19.71 o 
 -11   5   2        1.10       -6.41     15.53 o 
 -10   5   2      107.62      109.66     20.45 o 
  -9   5   2        0.19       -2.96     12.32 o 
  -8   5   2        0.80        0.23      7.52 o 
  -7   5   2       69.26       57.16      9.40 o 
  -6   5   2      215.91      211.75      9.48 o 
  -5   5   2      474.35      451.36     13.49 o 
  -4   5   2        0.97        5.68      4.48 o 
  -3   5   2       85.32       94.32      6.39 o 
  -2   5   2       43.24       35.64      5.35 o 
  -1   5   2        0.13       84.77     10.60 o 
   0   5   2      303.21      282.41     12.45 o 
   1   5   2      302.89      287.23     12.44 o 
   2   5   2      264.90      232.87     11.41 o 
   3   5   2      207.56      226.76     15.98 o 
   4   5   2     1141.86     1031.75     23.30 o 
   5   5   2      242.00      358.68     22.68 o 
   6   5   2        9.56       21.25      7.49 o 
   7   5   2      573.89      522.56     19.83 o 
   8   5   2       33.81       44.37      8.97 o 
   9   5   2        0.25        1.23     13.31 o 
 -11   6   2      222.68      221.79     25.63 o 
 -10   6   2        5.75       15.53     17.50 o 
  -9   6   2      596.62      585.00     23.95 o 
  -8   6   2      386.84      444.65     19.96 o 
  -7   6   2      282.86      222.91     16.02 o 
  -6   6   2      104.89      330.23     16.03 o 
  -5   6   2     1784.54     1722.42     53.58 o 
  -4   6   2      759.82      777.96     25.32 o 
  -3   6   2      139.24      196.43     15.17 o 
  -2   6   2       21.23       45.50      7.99 o 
  -1   6   2     1218.79     1149.76     32.49 o 
   0   6   2       51.46      118.83     10.59 o 
   1   6   2     1731.16     1670.45     48.18 o 
   2   6   2       91.93      149.43     10.80 o 
   3   6   2     2706.76     2610.27     62.90 o 
   4   6   2      180.62      259.97     11.01 o 
   5   6   2     4922.83     4500.96    102.45 o 
   6   6   2      238.11      279.91     15.13 o 
   7   6   2       88.35       89.23     11.23 o 
   8   6   2      194.27      203.42     13.99 o 
   9   6   2        6.14       52.84     11.33 o 
  10   6   2       25.62      146.13     23.16 o 
  -9   7   2       11.80        1.47     12.57 o 
  -8   7   2      271.39      226.00     15.56 o 
  -7   7   2       99.64      116.07     19.71 o 
  -6   7   2      196.18      172.82     13.26 o 
  -5   7   2       44.84       43.41      8.12 o 
  -4   7   2      448.54      473.57     19.81 o 
  -3   7   2      618.19      678.67     19.47 o 
  -2   7   2      613.39      518.53     16.64 o 
  -1   7   2      173.91      198.95     12.97 o 
   0   7   2       72.43       94.66     11.32 o 
   1   7   2     1084.38     1092.17     32.67 o 
   2   7   2       32.27       42.48      9.06 o 
   3   7   2      130.27      136.95     14.83 o 
   4   7   2      180.12      184.41      9.94 o 
   5   7   2      265.17      288.95     20.21 o 
   6   7   2      371.05      321.33     17.11 o 
   7   7   2      165.29      167.34     13.80 o 
   8   7   2      153.46      160.00     14.55 o 
   9   7   2       19.00       21.62     22.43 o 
  -7   8   2      287.55      231.76     16.98 o 
  -6   8   2      635.86      697.78     27.32 o 
  -5   8   2      385.44      360.54     29.08 o 
  -4   8   2        0.74       54.52      9.60 o 
  -3   8   2       82.26       58.27     12.20 o 
  -2   8   2       49.89       45.38      8.85 o 
  -1   8   2        0.05       -0.74      7.30 o 
   0   8   2      888.07      824.38     28.66 o 
   1   8   2      172.96      217.30     14.37 o 
   2   8   2        2.36        1.73      7.48 o 
   3   8   2        2.38       28.67      8.16 o 
   4   8   2     1625.36     1496.21     43.45 o 
   5   8   2       69.56      123.87     14.66 o 
   6   8   2       11.39       24.96     11.39 o 
   7   8   2      333.72      256.43     17.48 o 
  -4   9   2       58.32       72.30     13.83 o 
  -3   9   2      231.29      201.64     12.78 o 
  -2   9   2        6.29        2.25      8.77 o 
  -1   9   2       43.99       37.72      9.99 o 
   0   9   2       61.59       97.45     11.83 o 
   1   9   2       22.40       26.40      9.50 o 
   2   9   2        4.81       28.00      9.26 o 
   3   9   2       16.99       21.95     11.64 o 
   4   9   2       49.36       82.02     14.81 o 
 -14   1   3       25.52       17.00     11.85 o 
 -13   1   3        3.21        5.67      9.93 o 
 -12   1   3       95.31       86.36     11.32 o 
 -11   1   3      101.65      134.00     11.72 o 
 -10   1   3       29.12       32.65      8.54 o 
  -9   1   3      267.57      242.89     12.36 o 
  -8   1   3        1.09        3.82      5.22 o 
  -7   1   3       34.58       26.43      5.37 o 
  -6   1   3       64.88       46.37      5.84 o 
  -5   1   3      480.94      473.92     13.68 o 
  -4   1   3     3555.67     3448.57     68.31 o 
  -3   1   3       11.58       19.29      3.33 o 
  -2   1   3      663.17      646.79     14.78 o 
  -1   1   3       51.17       39.62      1.57 o 
   0   1   3     1176.00     1102.02     18.60 o 
   1   1   3      206.55      187.14      4.38 o 
   2   1   3      684.00      599.45     11.54 o 
   3   1   3      227.28      238.39      6.54 o 
   4   1   3     2265.87     2302.16     67.03 o 
   5   1   3     1435.93     1343.67     30.58 o 
   6   1   3      597.04      559.76     16.55 o 
   7   1   3       29.09       30.96      5.65 o 
   8   1   3        0.02       -4.25      5.66 o 
   9   1   3      156.95      164.89     11.06 o 
  10   1   3       77.46       63.18     10.09 o 
  11   1   3       34.63       42.77      9.82 o 
  12   1   3       11.61       20.52     12.32 o 
  13   1   3      104.19      112.09     14.72 o 
 -14   2   3       22.46       18.70     12.54 o 
 -13   2   3       60.44       68.43     12.46 o 
 -12   2   3        7.76       12.08      9.58 o 
 -11   2   3        2.58        2.22      8.36 o 
 -10   2   3       30.56       29.04      8.21 o 
  -9   2   3      305.36      273.72     13.50 o 
  -8   2   3      151.85      143.03      9.29 o 
  -7   2   3      191.01      251.53     11.06 o 
  -6   2   3        0.85        1.23      4.62 o 
  -5   2   3     8545.63     8763.45    168.33 o 
  -4   2   3        0.22       -2.11      1.82 o 
  -3   2   3    35238.50    37783.96    521.34 o 
  -2   2   3    17639.99    17787.96    246.34 o 
  -1   2   3    43742.34    47994.17    603.01 o 
   0   2   3      282.00      308.20      5.69 o 
   1   2   3      146.47      209.23     12.16 o 
   2   2   3    12238.70    12470.28    197.31 o 
   3   2   3    18321.37    19154.46    311.22 o 
   4   2   3     4480.59     5072.90     84.96 o 
   5   2   3      339.60      220.26     12.13 o 
   6   2   3       98.82      100.55      7.40 o 
   7   2   3     4451.18     5055.18    117.05 o 
   8   2   3      292.58      308.73     16.39 o 
   9   2   3     1300.24     1314.06     34.76 o 
  10   2   3      114.25      112.36     15.65 o 
  11   2   3     1443.62     1401.61     56.31 o 
  12   2   3       29.03        5.65     10.24 o 
  13   2   3      236.14      163.66     17.67 o 
 -13   3   3       22.40       27.07     12.11 o 
 -12   3   3        8.92        0.16      9.50 o 
 -11   3   3      206.48      188.78     12.89 o 
 -10   3   3       17.51       14.62      8.09 o 
  -9   3   3      501.20      501.09     18.11 o 
  -8   3   3       69.21       63.47      8.28 o 
  -7   3   3      311.23      279.99     11.75 o 
  -6   3   3      841.54      845.03     22.72 o 
  -5   3   3      879.18      802.01     14.54 o 
  -4   3   3       43.47       41.05      7.48 o 
  -3   3   3     1298.01     1148.02     18.66 o 
  -2   3   3      227.35      259.10      5.27 o 
  -1   3   3      609.28      558.41     21.80 o 
   0   3   3     3132.56     3387.24     73.36 o 
   1   3   3    14379.80    13828.60    343.85 o 
   2   3   3       35.66       32.90      3.40 o 
   3   3   3      277.90      223.32      5.35 o 
   4   3   3       26.12       41.77      7.46 o 
   5   3   3     5335.76     5114.26     74.06 o 
   6   3   3       44.56       20.77      8.35 o 
   7   3   3        0.14        6.74     10.72 o 
   8   3   3        0.74       -2.57      6.07 o 
   9   3   3       26.83       22.58      8.01 o 
  10   3   3      125.05      114.23     12.36 o 
  11   3   3      596.02      584.89     22.91 o 
  12   3   3       10.77      -11.24      9.99 o 
  13   3   3      251.38      248.01     17.42 o 
 -13   4   3        6.83       10.76     12.88 o 
 -12   4   3        0.00       -3.44     10.10 o 
 -11   4   3        3.88        4.48      9.96 o 
 -10   4   3        0.30       -7.27      8.19 o 
  -9   4   3      276.16      281.76     13.83 o 
  -8   4   3     1686.41     1432.02    222.40 o 
  -7   4   3      136.49      134.22      7.73 o 
  -6   4   3     2255.99     2106.70     30.51 o 
  -5   4   3      778.09      793.73     13.62 o 
  -4   4   3     3201.37     3331.52     44.89 o 
  -3   4   3     1331.24     1647.04     63.67 o 
  -2   4   3      123.15      345.50     53.85 o 
  -1   4   3     3841.22     4003.61     87.47 o 
   0   4   3    15717.75    15256.59    315.66 o 
   1   4   3     2820.23     2951.23     66.04 o 
   2   4   3     1189.79     1124.07     18.25 o 
   3   4   3     1504.15     1702.79     26.83 o 
   4   4   3    12976.68    13262.58    182.66 o 
   5   4   3     1334.30     1454.34     21.91 o 
   6   4   3      380.36      288.70      9.84 o 
   7   4   3       50.72       79.31     12.89 o 
   9   4   3       20.90       17.33      8.53 o 
  10   4   3       53.77       79.79     20.58 o 
  11   4   3        0.04      -10.82      9.82 o 
  12   4   3       86.25      117.16     15.05 o 
 -11   5   3       61.91       68.01     19.47 o 
 -10   5   3       28.90       36.96     16.51 o 
  -9   5   3       17.56       -0.74     13.31 o 
  -8   5   3       26.59       29.71      8.36 o 
  -7   5   3       21.05       16.14      7.44 o 
  -6   5   3      148.84      137.70      7.81 o 
  -5   5   3      513.51      469.92     20.63 o 
  -4   5   3      141.23      150.30      9.86 o 
  -3   5   3       59.69       43.00      6.42 o 
  -2   5   3      164.36      173.87      8.08 o 
  -1   5   3     2766.62     2507.66     58.54 o 
   0   5   3      166.40      193.61     10.26 o 
   1   5   3      155.05      145.16      8.96 o 
   2   5   3      180.00      180.08      9.91 o 
   3   5   3      831.49      762.70     18.53 o 
   4   5   3      433.23      455.90     13.34 o 
   5   5   3      679.50      618.86     19.91 o 
   6   5   3       95.96      110.36     10.97 o 
   7   5   3       43.84       69.00      9.58 o 
   8   5   3      182.52      151.67     11.89 o 
   9   5   3      406.46      337.12     25.38 o 
 -11   6   3       11.47       22.92     17.00 o 
 -10   6   3       37.63       47.81     17.99 o 
  -9   6   3      234.33      226.72     14.96 o 
  -8   6   3       12.79       62.39     17.00 o 
  -7   6   3      102.81      132.27     12.94 o 
  -6   6   3     1461.54     1320.70     55.57 o 
  -5   6   3       55.54      180.39     12.13 o 
  -4   6   3     3075.40     2806.84     67.15 o 
  -3   6   3      712.05      786.51     20.36 o 
  -2   6   3     1935.77     1851.08     38.36 o 
  -1   6   3       37.52       44.72      8.19 o 
   0   6   3        0.25       26.11      8.01 o 
   1   6   3     1683.01     2168.07     53.58 o 
   2   6   3     2729.46     2439.89     59.07 o 
   3   6   3      661.16      831.86     21.07 o 
   4   6   3     1755.18     1603.83     34.16 o 
   5   6   3     1900.50     1906.80     49.57 o 
   6   6   3      594.94      496.77     19.92 o 
   7   6   3        2.20        5.38      7.74 o 
   8   6   3       14.05       20.09      9.06 o 
   9   6   3      549.26      557.28     23.36 o 
  10   6   3      711.96      665.61     39.43 o 
  -9   7   3       33.81       32.34     11.40 o 
  -8   7   3       33.28       38.60     11.54 o 
  -7   7   3       92.57       93.22     12.97 o 
  -6   7   3      284.72      269.40     15.61 o 
  -5   7   3       36.55       36.81      7.58 o 
  -4   7   3      523.82      578.26     17.87 o 
  -3   7   3     1787.49     1544.36     35.77 o 
  -2   7   3      131.60      121.14      9.16 o 
  -1   7   3        3.51        2.20      7.74 o 
   0   7   3      545.62      533.34     20.47 o 
   1   7   3       35.51      125.67     10.97 o 
   2   7   3        4.36        9.74      8.99 o 
   3   7   3       16.81       30.55     11.91 o 
   4   7   3      196.69      201.59     13.31 o 
   5   7   3      304.44      239.97     14.63 o 
   6   7   3      410.22      439.80     30.56 o 
   7   7   3       15.02       18.06     10.35 o 
   8   7   3      212.97      209.12     15.31 o 
   9   7   3       16.21        4.56     11.44 o 
  -7   8   3        8.90       44.98     12.61 o 
  -6   8   3     2444.26     2124.97     57.71 o 
  -5   8   3      174.01      286.13     16.94 o 
  -4   8   3      689.29      573.85     18.81 o 
  -3   8   3        5.09       -8.75      7.02 o 
  -2   8   3       14.95        4.81      7.24 o 
  -1   8   3      131.25      140.50     10.68 o 
   0   8   3      948.71      850.42     29.18 o 
   1   8   3       60.61      110.31     13.40 o 
   2   8   3        3.40       21.70     14.47 o 
   3   8   3      325.16      257.50     22.31 o 
   4   8   3       31.92      140.61     12.86 o 
   5   8   3      181.35      155.55     14.50 o 
   6   8   3      142.52      166.27     15.22 o 
   7   8   3       47.37       63.43     13.77 o 
  -4   9   3       67.09      107.99     15.51 o 
  -3   9   3       63.77       93.45     11.45 o 
  -2   9   3        2.55       11.59      8.80 o 
  -1   9   3        0.06        1.38      8.80 o 
   0   9   3       42.77       35.77      9.82 o 
   1   9   3        5.91       25.89      9.32 o 
   2   9   3      138.17      143.88     15.91 o 
   3   9   3        0.02       -8.53     10.96 o 
 -14   0   4       11.42       -3.20     15.53 o 
 -13   0   4       14.19        7.15     15.03 o 
 -12   0   4      233.48      199.36     19.71 o 
 -11   0   4       16.23        3.20     10.10 o 
 -10   0   4      666.87      713.66     32.53 o 
  -9   0   4        7.45       20.70      9.12 o 
  -8   0   4     3327.47     3407.65    101.53 o 
  -7   0   4        1.35       -8.63      5.91 o 
  -6   0   4     4101.66     4074.25    116.07 o 
  -5   0   4       73.80       60.13      7.89 o 
  -4   0   4     1798.40     1573.22     47.31 o 
  -3   0   4       42.39       34.25      5.42 o 
  -2   0   4     2563.79     2372.89     65.55 o 
  -1   0   4       31.40       24.40      2.96 o 
   0   0   4     2467.33     2206.05     60.38 o 
   1   0   4       22.99       13.30      4.68 o 
   2   0   4     2900.57     2861.07     80.58 o 
   3   0   4      549.95      559.65     20.21 o 
   4   0   4   214398.97   232145.03   6142.05 o 
   5   0   4      200.39      261.96     14.54 o 
   6   0   4     5598.15     5906.71    165.36 o 
   7   0   4       24.97       15.53      8.13 o 
   8   0   4      777.94     1030.82     38.94 o 
   9   0   4       13.39       10.84      9.12 o 
  10   0   4     5014.92     5429.86    159.93 o 
  11   0   4       56.35       27.85     13.31 o 
  12   0   4     5176.20     4883.77    149.83 o 
  13   0   4        1.46        9.61     16.26 o 
 -14   1   4        8.86        2.89     11.94 o 
 -13   1   4       42.85       36.67     11.06 o 
 -12   1   4        4.14        5.91      8.71 o 
 -11   1   4      968.28      947.32     28.66 o 
 -10   1   4       90.87       93.64     10.53 o 
  -9   1   4      546.99      527.64     18.38 o 
  -8   1   4       22.09       24.33      6.27 o 
  -7   1   4      204.51      169.62      8.97 o 
  -6   1   4       55.67       62.94      6.45 o 
  -5   1   4     2328.06     2120.08     44.61 o 
  -4   1   4      135.51      132.83      6.10 o 
  -3   1   4        0.17        5.53      2.42 o 
  -2   1   4        1.33        2.59      1.78 o 
  -1   1   4      159.92      204.97      4.45 o 
   0   1   4       69.24       54.63      1.60 o 
   1   1   4      607.21      579.35     13.30 o 
   2   1   4       29.44       42.25      3.24 o 
   3   1   4      782.54      740.32     14.45 o 
   4   1   4     1213.78     1177.19     26.75 o 
   5   1   4     6461.37     6800.64    132.35 o 
   6   1   4      105.22       80.96      8.01 o 
   7   1   4        1.50       -7.06      4.70 o 
   8   1   4       43.85       42.06      7.39 o 
   9   1   4     1023.22     1071.69     29.97 o 
  10   1   4        5.21       14.04      9.61 o 
  11   1   4      374.19      319.93     16.29 o 
  12   1   4       25.72       26.90     10.80 o 
  13   1   4      175.90      177.25     17.34 o 
 -14   2   4       57.88       51.11     13.33 o 
 -13   2   4       70.89       86.66     16.88 o 
 -12   2   4      220.35      240.02     14.97 o 
 -11   2   4      245.18      214.16     13.41 o 
 -10   2   4       88.93       75.14     10.28 o 
  -9   2   4       55.04       52.44      8.62 o 
  -8   2   4       17.80       18.49      6.52 o 
  -7   2   4      170.78      138.96      8.80 o 
  -6   2   4     2108.83     2110.47     45.48 o 
  -5   2   4     5697.02     5466.28    123.95 o 
  -4   2   4        5.76        4.21      2.28 o 
  -3   2   4    17329.40    18644.57    294.06 o 
  -2   2   4     3012.09     3538.80     45.79 o 
  -1   2   4     1579.60     1690.47     35.71 o 
   0   2   4    16189.62    16604.28    231.10 o 
   1   2   4       55.34       47.10      2.44 o 
   2   2   4    24344.04    27442.20    648.83 o 
   3   2   4     3445.75     3970.30     57.07 o 
   4   2   4       34.73       21.70      5.18 o 
   5   2   4     5177.27     5714.52     94.07 o 
   6   2   4      735.43      563.04     27.11 o 
   7   2   4     1561.30     1598.23     37.64 o 
   8   2   4     1696.14     1768.90     42.17 o 
   9   2   4     1736.38     1681.25     41.82 o 
  10   2   4     2536.16     2193.88     52.54 o 
  11   2   4      389.03      386.60     21.69 o 
  12   2   4      146.03      119.85     14.62 o 
  13   2   4      242.20      302.37     18.72 o 
 -13   3   4       48.42       56.17     12.84 o 
 -12   3   4       63.78       72.35     12.01 o 
 -11   3   4      140.95      154.97     13.71 o 
 -10   3   4        8.36        5.15     13.18 o 
  -9   3   4      295.21      293.43     13.67 o 
  -8   3   4       28.13       26.44      6.62 o 
  -7   3   4      233.50      214.65     10.28 o 
  -6   3   4      551.22      481.42     15.32 o 
  -5   3   4      636.53      596.02     11.65 o 
  -4   3   4      372.79      309.41      6.66 o 
  -3   3   4      700.76      713.51     12.61 o 
  -2   3   4     1032.15      957.73     14.05 o 
  -1   3   4      773.98      684.88     11.29 o 
   0   3   4     8302.03     7986.56    112.55 o 
   1   3   4     6551.68     6886.06     96.74 o 
   2   3   4      143.25      132.39      4.25 o 
   3   3   4       81.15       84.83      6.72 o 
   4   3   4     1161.69     1134.12     18.82 o 
   5   3   4      130.58      336.50     10.89 o 
   6   3   4        4.80        7.56      3.81 o 
   7   3   4        0.91       -4.44      5.39 o 
   8   3   4      126.27      117.55      9.29 o 
   9   3   4        8.08       -0.38     17.37 o 
  10   3   4      177.17      151.04     12.02 o 
  11   3   4      154.47      166.79     15.16 o 
  12   3   4        5.77        7.78     10.72 o 
  13   3   4      154.61      211.96     16.90 o 
 -13   4   4      159.50      188.38     16.93 o 
 -12   4   4       58.95       70.69     12.55 o 
 -11   4   4       80.04       76.46     18.36 o 
 -10   4   4        2.32       -3.16      8.45 o 
  -9   4   4      591.24      536.02     22.92 o 
  -8   4   4       20.80       65.06     13.06 o 
  -7   4   4      623.98      630.94     14.22 o 
  -6   4   4        9.78       78.12      9.39 o 
  -5   4   4       13.73        9.12      4.16 o 
  -4   4   4     1221.27     1131.86     29.23 o 
  -3   4   4       86.39      163.71     24.27 o 
  -2   4   4    17548.91    18103.84    227.25 o 
  -1   4   4     5527.06     5696.10    121.80 o 
   0   4   4       83.52      301.63     17.00 o 
   1   4   4      674.13      763.43     17.01 o 
   2   4   4      109.55      216.70     11.34 o 
   3   4   4      510.65      689.50     21.06 o 
   4   4   4      398.50      916.02     54.53 o 
   5   4   4      123.84      164.31      7.68 o 
   6   4   4      230.07      235.95      8.90 o 
   7   4   4      347.38      386.10     12.26 o 
   8   4   4     2630.65     2424.39     77.38 o 
   9   4   4      278.73      321.14     15.41 o 
  10   4   4      223.43      265.13     16.26 o 
  11   4   4      184.35      187.29     14.51 o 
  12   4   4       33.51       43.53     15.65 o 
 -12   5   4       65.06       73.68     22.18 o 
 -11   5   4       52.13       54.46     18.73 o 
 -10   5   4      189.48      197.39     21.19 o 
  -9   5   4       86.98       97.34     18.98 o 
  -8   5   4      657.60      650.94     23.28 o 
  -7   5   4       15.37       20.43      9.36 o 
  -6   5   4       95.94      105.14      7.24 o 
  -5   5   4       60.60       74.36      9.22 o 
  -4   5   4       21.52        9.31      5.65 o 
  -3   5   4      232.80      217.33      9.00 o 
  -2   5   4      281.81      268.17      9.88 o 
  -1   5   4      173.23      254.89     11.74 o 
   0   5   4      168.90      148.27      8.97 o 
   1   5   4       29.90       35.38      6.53 o 
   2   5   4      445.78      391.76     25.26 o 
   3   5   4      224.83      250.68     11.72 o 
   4   5   4      358.48      292.51     10.41 o 
   5   5   4       41.05      102.04      9.58 o 
   6   5   4      401.14      373.74     15.94 o 
   7   5   4       86.34      100.37     11.06 o 
   8   5   4       51.23       68.65     10.81 o 
   9   5   4       34.59      103.50     17.99 o 
 -11   6   4       13.43       21.69     17.50 o 
 -10   6   4        5.71       19.71     16.76 o 
  -9   6   4      227.29      232.63     23.16 o 
  -8   6   4      589.30      563.95     22.41 o 
  -7   6   4      170.77      182.08     12.63 o 
  -6   6   4      244.30      285.47     11.78 o 
  -5   6   4     5706.93     5298.17     96.30 o 
  -4   6   4      622.92      858.05     21.81 o 
  -3   6   4     5375.43     4805.01     87.59 o 
  -2   6   4       12.61       64.84      8.30 o 
  -1   6   4        5.07        8.02      7.06 o 
   0   6   4      277.52      306.76     14.38 o 
   1   6   4    11078.06    10212.69    216.86 o 
   2   6   4        0.82      196.35     12.02 o 
   3   6   4     1471.97     1361.95     29.97 o 
   4   6   4     1271.61     1200.62     33.98 o 
   5   6   4      662.39      673.72     23.70 o 
   6   6   4       51.93       99.14     11.47 o 
   7   6   4       15.00        8.56      8.49 o 
   8   6   4      166.32      146.96     14.91 o 
   9   6   4     1696.78     1583.35     45.46 o 
  10   6   4      341.20      330.71     27.85 o 
  -9   7   4       46.61       62.66     12.53 o 
  -8   7   4       44.84       45.60     11.90 o 
  -7   7   4       18.65       17.34     10.06 o 
  -6   7   4       47.69       63.37     11.44 o 
  -5   7   4       68.92       81.58     11.82 o 
  -4   7   4      791.79      713.54     20.22 o 
  -3   7   4      553.09      631.39     18.69 o 
  -2   7   4      251.72      216.30     10.97 o 
  -1   7   4       12.00       20.02      7.36 o 
   0   7   4      225.79      226.50     13.48 o 
   1   7   4     1003.25     1008.64     30.93 o 
   2   7   4       29.72       36.99      9.06 o 
   3   7   4      386.52      342.68     13.16 o 
   4   7   4        0.26       15.53      8.79 o 
   5   7   4      328.26      376.73     18.03 o 
   6   7   4       42.31       82.90     12.10 o 
   7   7   4       22.57       37.02     10.70 o 
   8   7   4       48.62       72.56     13.23 o 
   9   7   4       65.32       74.30     14.01 o 
  -7   8   4      506.86      446.20     22.23 o 
  -6   8   4       56.74      247.76     19.22 o 
  -5   8   4     1409.19     1281.84     39.56 o 
  -4   8   4       93.18      148.21     10.58 o 
  -3   8   4        0.02        7.75      8.06 o 
  -2   8   4       40.88       54.69     12.78 o 
  -1   8   4      375.72      325.76     14.17 o 
   0   8   4       31.01       69.02     11.71 o 
   1   8   4        2.69       10.13      8.67 o 
   2   8   4       54.55       52.11      9.21 o 
   3   8   4        2.55       55.06     11.33 o 
   4   8   4      357.03      312.98     17.41 o 
   5   8   4       21.20       35.35     10.77 o 
   6   8   4     1116.51     1070.72     35.43 o 
   7   8   4      226.91      202.18     15.99 o 
  -4   9   4       60.29       64.15     26.00 o 
  -3   9   4      168.11      205.59     13.15 o 
  -2   9   4        0.45       -7.88      8.92 o 
  -1   9   4        3.31       -0.39      8.76 o 
   0   9   4        1.94        0.46      9.09 o 
   1   9   4      191.47      187.87     17.34 o 
   2   9   4       31.47       56.96     11.80 o 
   3   9   4        0.98       -6.05     11.56 o 
 -14   1   5       59.36       74.40     13.40 o 
 -13   1   5        0.29       -3.30      9.39 o 
 -12   1   5       18.45       19.43      9.23 o 
 -11   1   5       52.92       76.70     10.79 o 
 -10   1   5      388.16      372.68     15.68 o 
  -9   1   5      233.39      193.26     10.88 o 
  -8   1   5      306.12      276.90     11.94 o 
  -7   1   5       65.49       53.18      6.53 o 
  -6   1   5     2144.69     2034.42     43.91 o 
  -5   1   5      264.80      246.62      9.06 o 
  -4   1   5      195.24      147.37      9.98 o 
  -3   1   5       43.29       53.09      3.74 o 
  -2   1   5      212.20      212.72      5.07 o 
  -1   1   5       35.53       27.10      1.39 o 
   0   1   5      124.00       97.45      2.14 o 
   1   1   5       53.17       51.17      4.68 o 
   2   1   5        0.07       -2.84      1.89 o 
   3   1   5      388.04      406.26      9.29 o 
   4   1   5     2745.48     2735.94     55.94 o 
   5   1   5     1870.92     1731.43     38.34 o 
   6   1   5      101.49       82.94      7.75 o 
   7   1   5       10.30       11.33      5.66 o 
   8   1   5      326.92      359.47     14.72 o 
   9   1   5      205.85      234.15     13.15 o 
  10   1   5       68.44       77.73     10.71 o 
  11   1   5       22.87       17.15      9.04 o 
  12   1   5       10.65       10.54      9.68 o 
  13   1   5       22.52       37.07     11.59 o 
 -14   2   5       37.29       34.26     12.46 o 
 -13   2   5       66.63       76.10     16.02 o 
 -12   2   5       35.74       46.75     11.09 o 
 -11   2   5      535.95      543.19     20.21 o 
 -10   2   5       22.36       23.16      8.01 o 
  -9   2   5       19.48       19.35      7.29 o 
  -8   2   5        5.50        3.18      8.26 o 
  -7   2   5      177.26      212.27     10.19 o 
  -6   2   5      402.88      385.93     12.81 o 
  -5   2   5     3582.83     3498.58     70.31 o 
  -4   2   5      769.76      837.48     16.57 o 
  -3   2   5    11396.34    12315.72    171.41 o 
  -2   2   5      155.84      151.69      4.01 o 
  -1   2   5    29909.06    30608.95    381.78 o 
   0   2   5     1686.83     1634.33     23.99 o 
   1   2   5      312.41      315.67      6.12 o 
   2   2   5     2753.86     2799.49     49.36 o 
   3   2   5     1302.18     1319.70     20.66 o 
   4   2   5      843.51      816.77     30.52 o 
   5   2   5    24199.65    26757.97    878.53 o 
   6   2   5       80.91       93.47      8.26 o 
   7   2   5      533.83      550.21     37.21 o 
   8   2   5        1.38       18.09      6.94 o 
   9   2   5     5553.95     5242.46    108.65 o 
  10   2   5      185.72      145.86     11.56 o 
  11   2   5      241.30      232.87     14.98 o 
  12   2   5        5.56        8.00     10.06 o 
  13   2   5     1711.22     1745.71     48.70 o 
 -13   3   5      238.53      275.38     23.66 o 
 -12   3   5      114.48      149.79     14.63 o 
 -11   3   5      623.54      607.72     28.71 o 
 -10   3   5       60.50       81.33     17.25 o 
  -9   3   5       65.12       74.74     15.53 o 
  -8   3   5       24.61       20.24      6.34 o 
  -7   3   5     1222.06     1140.08     28.40 o 
  -6   3   5       10.53        6.25      3.65 o 
  -5   3   5      294.12      267.11      7.02 o 
  -4   3   5       96.93       81.08      5.37 o 
  -3   3   5     3554.18     3316.39     43.75 o 
  -2   3   5     1228.74     1222.92     17.66 o 
  -1   3   5       30.74       32.05      2.88 o 
   0   3   5     1989.79     2124.45     31.21 o 
   1   3   5     7096.36     6691.96     94.06 o 
   2   3   5       35.10       26.36      2.63 o 
   3   3   5      761.62      825.89     12.97 o 
   4   3   5      785.69      801.65     16.55 o 
   5   3   5     4146.45     3790.84     55.96 o 
   6   3   5       83.53       77.18      7.60 o 
   7   3   5       15.78       31.81     16.88 o 
   8   3   5      192.82      184.90     11.06 o 
   9   3   5      128.47      150.55     11.14 o 
  10   3   5      100.38      125.38     12.54 o 
  11   3   5      466.84      491.79     20.99 o 
  12   3   5        5.57        2.56     11.15 o 
  13   3   5      331.29      405.47     34.25 o 
 -13   4   5       18.48       15.66     12.28 o 
 -12   4   5      117.41      119.29     14.46 o 
 -11   4   5        9.68       14.36     10.39 o 
 -10   4   5      720.35      722.91     23.87 o 
  -9   4   5      386.91      361.23     15.68 o 
  -8   4   5       10.80        1.06      6.28 o 
  -7   4   5      279.62      307.14      9.39 o 
  -6   4   5      479.11      460.65      9.84 o 
  -5   4   5      229.71      237.05      6.56 o 
  -4   4   5     3441.59     3374.21     54.92 o 
  -3   4   5     7355.23     7822.60     99.98 o 
  -2   4   5     9990.78    10107.34    128.34 o 
  -1   4   5      252.12      362.65     25.59 o 
   0   4   5      864.36      711.16     26.61 o 
   1   4   5     2970.84     3010.57     49.83 o 
   2   4   5    11741.96    11599.20    351.45 o 
   3   4   5     2575.47     2822.23     42.26 o 
   4   4   5    12272.32    11972.33    151.84 o 
   5   4   5       13.35       32.12      5.21 o 
   6   4   5      196.17      169.32      7.69 o 
   7   4   5       81.94      159.50      8.73 o 
   9   4   5        6.97       24.44     11.09 o 
  10   4   5     2169.25     2149.09     52.62 o 
  11   4   5      117.27      112.07     39.43 o 
  12   4   5      236.71      227.23     16.59 o 
 -12   5   5        6.96        3.20     17.25 o 
 -11   5   5      598.92      721.80     41.65 o 
 -10   5   5      133.31      127.65     20.21 o 
  -9   5   5       72.47       63.58     16.76 o 
  -8   5   5       12.90       39.74      9.29 o 
  -7   5   5      151.37      145.78      8.39 o 
  -6   5   5      147.51      171.34      8.46 o 
  -5   5   5        0.53        1.27      4.53 o 
  -4   5   5        4.80       10.08      4.88 o 
  -3   5   5      299.55      249.34      9.42 o 
  -2   5   5      120.73      129.39      7.24 o 
  -1   5   5      170.55      175.17      9.79 o 
   0   5   5       67.86       98.77      7.96 o 
   1   5   5       56.77       54.39      7.49 o 
   2   5   5       41.92       68.17      8.10 o 
   3   5   5      481.78      448.01     16.63 o 
   4   5   5      168.81      179.32      8.10 o 
   5   5   5      123.66      104.08      9.39 o 
   6   5   5       19.04       42.67      7.74 o 
   7   5   5       15.72       12.99      7.75 o 
   8   5   5        0.10       42.76      9.29 o 
   9   5   5      380.07      371.62     26.37 o 
 -11   6   5      199.45      215.63     25.14 o 
 -10   6   5      506.00      498.53     34.01 o 
  -9   6   5       14.31       37.46     16.51 o 
  -8   6   5      460.86      470.66     19.96 o 
  -7   6   5      190.09      143.36     11.40 o 
  -6   6   5      380.11      312.52     12.18 o 
  -5   6   5       33.93      342.62     49.66 o 
  -4   6   5     3373.40     3193.26     61.02 o 
  -3   6   5      435.63      540.50     16.12 o 
  -2   6   5       67.24       84.62      7.60 o 
  -1   6   5       83.24       89.94      8.29 o 
   0   6   5     1597.84     1507.61     39.80 o 
   1   6   5      513.96      954.73     28.56 o 
   2   6   5      589.65      557.38     19.94 o 
   3   6   5       74.70      114.12     13.42 o 
   4   6   5       59.28       69.88      8.33 o 
   5   6   5      213.49      293.99     15.07 o 
   6   6   5      318.15      299.38     15.21 o 
   7   6   5       10.03       14.55      8.77 o 
   8   6   5      270.36      244.50     15.13 o 
   9   6   5        0.51      224.45     15.51 o 
  10   6   5       96.34      130.36     22.18 o 
  -9   7   5       52.45       49.18     12.48 o 
  -8   7   5        7.75       36.40     11.23 o 
  -7   7   5      559.63      494.24     21.78 o 
  -6   7   5        1.06        0.87      9.22 o 
  -5   7   5       94.44      124.07     12.24 o 
  -4   7   5       86.85      126.26     11.35 o 
  -3   7   5       26.59       67.98      8.46 o 
  -2   7   5       93.99      131.32     12.13 o 
  -1   7   5      104.84       99.85      9.82 o 
   0   7   5      627.56      635.25     22.98 o 
   1   7   5       68.63      121.00     11.59 o 
   2   7   5      130.68      131.47     12.06 o 
   3   7   5       17.84       21.17      8.08 o 
   4   7   5        1.79       -6.41      8.32 o 
   5   7   5      256.59      242.54     14.72 o 
   6   7   5      437.47      433.02     19.84 o 
   7   7   5        6.61       -1.73      9.98 o 
   8   7   5        0.00       -1.65     10.53 o 
   9   7   5       43.95       52.58     13.36 o 
  -7   8   5       70.34       91.46     15.40 o 
  -6   8   5       26.35      150.55     14.92 o 
  -5   8   5       79.92      131.19     14.78 o 
  -4   8   5      945.29      845.37     23.85 o 
  -3   8   5       44.22       66.95      9.56 o 
  -2   8   5        7.07       19.25      9.59 o 
  -1   8   5        4.35       13.91      7.73 o 
   0   8   5      137.21      140.71     10.77 o 
   1   8   5       26.91       61.98     11.48 o 
   2   8   5      117.74       95.22     12.81 o 
   3   8   5      486.46      384.74     18.82 o 
   4   8   5       17.80       60.94     11.76 o 
   5   8   5       11.30        8.78     10.53 o 
   6   8   5      150.38      178.75     14.31 o 
   7   8   5      166.81      166.63     16.16 o 
  -4   9   5        1.11        4.10      9.48 o 
  -3   9   5      275.01      243.08     13.50 o 
  -2   9   5        7.82       11.84      8.85 o 
  -1   9   5        8.50        4.30      9.08 o 
   0   9   5        8.55        6.96      9.33 o 
   1   9   5       54.37       56.39     10.60 o 
   2   9   5       29.57       43.11     12.19 o 
   3   9   5        0.06       -8.10     11.40 o 
 -14   0   6        1.33       13.31     13.55 o 
 -13   0   6        0.97      -12.32     13.31 o 
 -12   0   6      512.38      488.67     28.83 o 
 -11   0   6       23.32       42.39     13.31 o 
 -10   0   6     1215.08     1155.27     44.60 o 
  -9   0   6        6.50        8.38      8.38 o 
  -8   0   6      542.47      572.21     25.63 o 
  -7   0   6       38.65       51.75      9.12 o 
  -6   0   6     5954.26     6272.17    173.73 o 
  -5   0   6       39.40       55.20      7.39 o 
  -4   0   6     5322.11     5392.41    147.86 o 
  -3   0   6       25.77       62.84      6.16 o 
  -2   0   6    10074.69    11360.47    303.11 o 
  -1   0   6      110.54       99.80      6.65 o 
   0   0   6    37503.31    35619.27    939.89 o 
   1   0   6        0.04       -0.87      1.30 o 
   2   0   6     2355.12     2710.00     75.90 o 
   3   0   6      224.33      223.02     11.09 o 
   4   0   6     4886.54     5200.19    144.16 o 
   5   0   6       17.68        8.13      6.16 o 
   7   0   6       71.76       66.54     11.09 o 
   8   0   6     3081.37     2910.60     90.19 o 
   9   0   6        0.22        8.63     10.10 o 
  10   0   6     2802.57     2664.41     87.24 o 
  11   0   6        4.92      -15.53     12.32 o 
  12   0   6      691.52      687.79     35.98 o 
  13   0   6        0.01      -15.53     15.28 o 
 -14   1   6       59.85       64.03     17.99 o 
 -13   1   6       54.25       65.72     25.01 o 
 -12   1   6        5.69        9.85      8.59 o 
 -11   1   6      481.87      456.78     18.65 o 
 -10   1   6      159.13      149.54     10.53 o 
  -9   1   6      609.52      576.11     18.99 o 
  -8   1   6       15.10        9.57      5.49 o 
  -7   1   6      995.97      995.67     25.26 o 
  -6   1   6      173.39      171.53      8.36 o 
  -5   1   6      543.65      487.39     13.94 o 
  -4   1   6        1.36       -1.23      2.79 o 
  -3   1   6     1429.39     1529.11     31.63 o 
  -2   1   6       22.70       10.08      2.06 o 
  -1   1   6      231.01      237.72      4.71 o 
   0   1   6        9.06        4.07      2.01 o 
   1   1   6       38.11       50.40      7.27 o 
   2   1   6        2.00        2.97      1.81 o 
   3   1   6     7435.17     7174.29    149.06 o 
   4   1   6      836.93      818.99     20.21 o 
   5   1   6     8056.97     8518.45    164.76 o 
   6   1   6        6.76       23.66      8.13 o 
   7   1   6      797.85      824.43     23.26 o 
   8   1   6      180.38      166.60     10.45 o 
   9   1   6      835.88      893.44     26.66 o 
  10   1   6       11.14        7.76      8.45 o 
  11   1   6      264.95      248.50     15.42 o 
  12   1   6        4.49        3.55      9.67 o 
  13   1   6      273.46      283.20     18.47 o 
 -14   2   6      361.36      366.84     19.95 o 
 -13   2   6       75.43       93.95     13.31 o 
 -12   2   6        3.24       21.44     16.63 o 
 -11   2   6       86.81       72.77     10.97 o 
 -10   2   6      396.95      367.92     15.94 o 
  -9   2   6      519.40      493.31     17.60 o 
  -8   2   6       18.13        5.64      5.37 o 
  -7   2   6      356.05      305.63     11.85 o 
  -6   2   6       76.47       83.12      6.87 o 
  -5   2   6     2268.18     2152.07     45.22 o 
  -4   2   6     4979.93     5205.65    105.08 o 
  -3   2   6     9597.73    10402.83    131.32 o 
  -2   2   6     1282.29     1418.70     19.45 o 
  -1   2   6     2392.96     2391.72     72.83 o 
   0   2   6       30.30       32.61      1.91 o 
   1   2   6     1966.16     1835.23     38.09 o 
   2   2   6     3096.20     3274.05     72.73 o 
   3   2   6      200.01      257.71     10.79 o 
   4   2   6     7303.50     7760.44    195.36 o 
   5   2   6     3461.49     3753.94    110.28 o 
   6   2   6     4594.27     4343.43     88.26 o 
   7   2   6      290.04      260.81     12.11 o 
   8   2   6     1640.66     1849.59     43.82 o 
   9   2   6     1796.78     1742.54     43.30 o 
  10   2   6        7.24       12.94      8.71 o 
  11   2   6       94.03       80.64     16.63 o 
  12   2   6      200.12      164.70     16.03 o 
  13   2   6      968.77     1080.98     35.72 o 
 -13   3   6       79.44       92.20     15.53 o 
 -12   3   6       53.12       64.11     11.48 o 
 -11   3   6      138.23      166.37     13.26 o 
 -10   3   6       11.46       -5.00      7.23 o 
  -9   3   6       59.27       58.75      9.12 o 
  -8   3   6        0.50        0.74      5.82 o 
  -7   3   6      367.66      372.43     13.85 o 
  -6   3   6      234.71      191.59      9.23 o 
  -5   3   6      162.17      149.87      4.91 o 
  -4   3   6      154.53      135.52      4.88 o 
  -3   3   6     2111.89     2127.32     29.07 o 
  -2   3   6     4985.75     4852.46     62.40 o 
  -1   3   6       12.16       13.74      1.77 o 
   0   3   6     4805.70     4654.70     66.15 o 
   1   3   6       13.05       84.72      6.28 o 
   2   3   6      144.22      110.59      3.99 o 
   3   3   6     1231.66     1179.00     19.50 o 
   4   3   6      924.15      843.99     17.32 o 
   5   3   6     1852.18     1821.91     34.68 o 
   6   3   6      256.00      234.25     14.60 o 
   7   3   6        0.60       -6.14      7.15 o 
   8   3   6       42.40       32.00      7.82 o 
   9   3   6      302.64      291.82     14.54 o 
  10   3   6      205.70      175.87     13.18 o 
  11   3   6       20.78       38.75     11.23 o 
  12   3   6       80.41       84.90     14.79 o 
  13   3   6        4.84        6.70     12.71 o 
 -13   4   6       78.04      137.38     27.35 o 
 -12   4   6      192.93      198.62     15.21 o 
 -11   4   6      171.91      201.66     15.67 o 
 -10   4   6       38.89       57.85     10.60 o 
  -9   4   6      546.87      483.44     18.18 o 
  -8   4   6      181.78      178.25     28.96 o 
  -7   4   6      271.23      233.24      8.53 o 
  -6   4   6       38.71       37.16      4.16 o 
  -5   4   6      666.92      617.01     11.41 o 
  -4   4   6      101.50      255.95     28.60 o 
  -3   4   6     1462.14     1520.32     22.13 o 
  -2   4   6     1511.59     1492.97     29.17 o 
  -1   4   6      319.69      275.17      5.45 o 
   0   4   6       13.80       12.59      3.36 o 
   1   4   6      391.80      357.44      7.43 o 
   2   4   6     1398.81     1552.09     29.14 o 
   3   4   6      509.25      517.65     21.64 o 
   4   4   6      133.69      293.62     34.71 o 
   5   4   6      135.94      154.69      6.27 o 
   6   4   6      209.47      228.78      9.04 o 
   7   4   6     1549.87     1520.40     30.73 o 
   9   4   6     1222.88     1139.49     31.89 o 
  10   4   6     1760.70     1686.46     57.66 o 
  11   4   6      169.91      184.03     16.72 o 
  12   4   6        3.90       17.40     11.81 o 
 -12   5   6      401.01      472.16     34.01 o 
 -11   5   6        2.07       34.99     17.25 o 
 -10   5   6      306.26      363.24     28.09 o 
  -9   5   6        0.90       14.29     12.32 o 
  -8   5   6       41.88       47.43      9.64 o 
  -7   5   6       10.95        6.98      5.52 o 
  -6   5   6      618.67      592.41     16.33 o 
  -5   5   6      104.09      117.84     11.83 o 
  -4   5   6       20.21       15.58      5.01 o 
  -3   5   6        3.71        4.49      4.29 o 
  -2   5   6      408.82      417.00     13.89 o 
  -1   5   6      826.51      798.01     19.14 o 
   0   5   6      382.91      328.30     23.29 o 
   1   5   6      219.38      181.29      9.99 o 
   2   5   6      135.35      117.05      8.62 o 
   3   5   6      268.41      271.44     13.55 o 
   4   5   6      173.38      144.55      7.65 o 
   5   5   6        9.51       17.20      6.88 o 
   6   5   6      341.16      309.75     14.43 o 
   7   5   6        0.01       15.56      7.72 o 
   8   5   6      588.79      577.71     22.20 o 
   9   5   6       94.24      148.84     20.70 o 
 -11   6   6      291.57      275.26     27.11 o 
 -10   6   6        5.84       30.31     17.50 o 
  -9   6   6      208.70      206.26     20.70 o 
  -8   6   6       15.28       35.20     10.10 o 
  -7   6   6       13.08       56.84     10.28 o 
  -6   6   6       10.10       81.18     10.71 o 
  -5   6   6      741.70      712.75     24.38 o 
  -4   6   6     1886.43     1805.80     37.87 o 
  -3   6   6      336.63      398.05     14.48 o 
  -2   6   6      845.98      776.25     19.99 o 
  -1   6   6       38.16       50.72      8.64 o 
   0   6   6       55.61       87.86      9.67 o 
   1   6   6      338.46      433.08     29.69 o 
   2   6   6     1170.51     1105.98     53.72 o 
   3   6   6       80.35      108.60     22.92 o 
   4   6   6        4.84        7.46      7.39 o 
   5   6   6      512.99      498.04     19.78 o 
   6   6   6      594.23      573.81     21.69 o 
   7   6   6      170.26      134.84     11.71 o 
   8   6   6      319.86      274.64     16.10 o 
   9   6   6     1475.66     1401.53     41.82 o 
  10   6   6        9.34        5.91     16.51 o 
  -9   7   6        0.06        8.21     10.89 o 
  -8   7   6      389.21      378.50     19.39 o 
  -7   7   6      333.35      333.93     17.72 o 
  -6   7   6        3.28       -4.69      8.87 o 
  -5   7   6       11.73       42.83      8.10 o 
  -4   7   6      398.20      413.45     14.71 o 
  -3   7   6      571.53      535.41     18.39 o 
  -2   7   6      717.92      653.93     19.01 o 
  -1   7   6       28.48       24.06      7.25 o 
   0   7   6      289.47      278.73     14.88 o 
   1   7   6      230.39      270.52     14.53 o 
   2   7   6      126.90      119.50     10.63 o 
   3   7   6        4.25        1.58      6.45 o 
   4   7   6        0.15       -4.37      7.52 o 
   5   7   6      574.96      567.43     22.48 o 
   6   7   6       30.58       47.97     11.06 o 
   7   7   6        6.08        9.38      9.47 o 
   8   7   6        1.79       -5.15     10.36 o 
   9   7   6        8.63       22.64     11.67 o 
  -7   8   6        5.03       12.88     11.86 o 
  -6   8   6      956.72      788.94     29.24 o 
  -5   8   6     1588.06     1433.01     34.30 o 
  -4   8   6       50.27       68.05      9.74 o 
  -3   8   6      436.49      448.72     20.79 o 
  -2   8   6      406.99      380.56     15.07 o 
  -1   8   6      497.53      440.73     16.39 o 
   0   8   6       37.67       54.86      9.15 o 
   1   8   6      838.99      715.92     26.12 o 
   2   8   6       75.68       99.94     12.44 o 
   3   8   6       19.84       68.43     11.85 o 
   4   8   6      369.61      327.65     17.68 o 
   5   8   6       49.79       45.34     13.80 o 
   6   8   6       18.46       12.28     11.29 o 
  -4   9   6       71.02       49.30     14.52 o 
  -3   9   6        2.04       39.48     16.22 o 
  -2   9   6        9.13        9.73      9.32 o 
  -1   9   6       16.08       14.52      8.69 o 
   0   9   6       72.35       97.28     11.67 o 
   1   9   6        8.00        8.44      9.06 o 
   2   9   6       15.52       22.30     11.50 o 
   3   9   6       71.79       74.82     15.89 o 
 -14   1   7      235.81      262.38     17.25 o 
 -13   1   7        0.62       -3.13      9.02 o 
 -12   1   7      144.37      154.29     13.16 o 
 -11   1   7      249.39      261.37     14.18 o 
 -10   1   7      133.97      139.04     10.72 o 
  -9   1   7      270.22      229.27     14.54 o 
  -8   1   7       52.66       54.46      7.23 o 
  -7   1   7      389.06      348.39     12.72 o 
  -6   1   7      133.69      103.50      6.97 o 
  -5   1   7      252.78      241.60      8.97 o 
  -4   1   7      237.39      280.39      9.40 o 
  -3   1   7       79.41       81.33      4.36 o 
  -2   1   7      166.51      222.81     10.98 o 
  -1   1   7       74.64       46.39      3.33 o 
   0   1   7      525.86      503.44     14.05 o 
   1   1   7       77.06       62.99      3.18 o 
   2   1   7      622.83      628.06     12.47 o 
   3   1   7      961.15     1012.58     19.20 o 
   4   1   7      321.96      318.92     10.80 o 
   5   1   7     1145.60     1047.33     25.88 o 
   6   1   7      488.64      456.86     15.07 o 
   7   1   7      192.68      179.40      9.93 o 
   8   1   7      489.24      440.30     16.46 o 
   9   1   7      149.04      161.72     11.66 o 
  10   1   7        2.34        4.41      8.45 o 
  11   1   7       19.65       16.89      9.83 o 
  12   1   7      152.19      132.56     14.80 o 
  13   1   7        2.82        3.75     11.75 o 
 -14   2   7       35.94       43.04     12.98 o 
 -13   2   7      288.92      332.77     17.69 o 
 -12   2   7        7.55       13.87     10.97 o 
 -11   2   7       24.21       19.45      8.87 o 
 -10   2   7       73.04       86.62     10.44 o 
  -9   2   7     1589.20     1526.66     37.64 o 
  -8   2   7       63.31       55.96      7.58 o 
  -7   2   7      558.88      545.48     18.61 o 
  -6   2   7      375.16      341.21     12.02 o 
  -5   2   7     2296.29     2279.73     47.66 o 
  -3   2   7    12794.31    13643.33    171.40 o 
  -2   2   7      946.35      895.40     13.04 o 
  -1   2   7      185.22      217.93      4.98 o 
   0   2   7     1342.97     1274.18     17.48 o 
   1   2   7     5774.67     5638.87     86.26 o 
   2   2   7      453.91      493.58     22.24 o 
   3   2   7       68.23       47.75      7.52 o 
   4   2   7      121.54      100.88      6.71 o 
   5   2   7       52.15       26.15      5.49 o 
   6   2   7      290.52      224.25     15.53 o 
   7   2   7      512.87      462.75     18.11 o 
   8   2   7      175.78      186.52     11.32 o 
   9   2   7      360.41      450.46     18.02 o 
  10   2   7      197.70      190.31     13.15 o 
  11   2   7     1233.93     1074.93     32.76 o 
  12   2   7        3.31        6.44     10.53 o 
  13   2   7      947.56     1018.49     34.67 o 
 -13   3   7       11.58       21.36     11.75 o 
 -12   3   7        1.43       18.76      9.93 o 
 -11   3   7     1125.34     1158.96     33.02 o 
 -10   3   7       33.19       33.56      8.52 o 
  -9   3   7       64.41       55.55      8.54 o 
  -8   3   7        4.43        4.23      5.72 o 
  -7   3   7     1220.33     1185.47     29.36 o 
  -5   3   7       53.37       32.33      3.16 o 
  -4   3   7       65.38       66.71      4.01 o 
  -3   3   7     6481.86     6056.38     77.73 o 
  -2   3   7     2033.80     2044.29     27.75 o 
  -1   3   7        2.33        0.79      2.23 o 
   0   3   7      955.27      938.92     19.46 o 
   1   3   7     1492.19     1289.91     21.92 o 
   2   3   7       19.14       14.54      2.57 o 
   3   3   7     1469.50     1458.69     23.40 o 
   4   3   7      315.77      322.36      9.46 o 
   5   3   7     4624.93     3831.58    246.14 o 
   6   3   7       40.63       53.70     11.67 o 
   7   3   7        0.23        1.97      5.92 o 
   8   3   7       48.11       47.57     11.58 o 
   9   3   7      179.59      206.35     13.07 o 
  10   3   7       72.30       85.77     11.74 o 
  11   3   7      348.56      385.51     18.73 o 
  12   3   7       15.60        7.67     11.75 o 
 -13   4   7      205.52      235.56     17.25 o 
 -12   4   7        1.11        6.19     10.53 o 
 -11   4   7        2.14       -4.44     10.09 o 
 -10   4   7      302.74      278.70     15.25 o 
  -9   4   7      474.94      470.18     25.26 o 
  -8   4   7      346.75      231.40     16.76 o 
  -7   4   7      370.95      366.59     10.52 o 
  -6   4   7      146.63      153.43      5.78 o 
  -5   4   7        1.38        6.50      3.43 o 
  -4   4   7     4653.01     4679.51     61.57 o 
  -3   4   7     2225.40     2277.66     31.39 o 
  -2   4   7        7.43        7.72      5.04 o 
  -1   4   7      471.26      510.28      8.91 o 
   0   4   7       93.49       96.50      3.39 o 
   1   4   7      316.52      291.86      6.61 o 
   2   4   7      250.76      244.45     20.13 o 
   3   4   7     1327.59     1552.62     29.74 o 
   4   4   7     2088.58     1780.05     29.20 o 
   5   4   7        1.20        0.24      3.63 o 
   6   4   7       10.60       16.29      5.93 o 
   7   4   7        1.57       50.69     10.60 o 
   8   4   7        0.95       12.81      7.06 o 
   9   4   7      427.06      366.54     22.06 o 
  10   4   7     1768.13     1775.87     45.91 o 
  11   4   7       40.80       27.71     11.93 o 
  12   4   7      293.99      389.56     20.64 o 
 -12   5   7        5.26       27.11     18.73 o 
 -11   5   7      309.58      282.16     26.12 o 
 -10   5   7      101.54      164.12     20.70 o 
  -9   5   7      122.93      121.24     19.96 o 
  -8   5   7      276.77      258.45     25.38 o 
  -7   5   7        8.81        9.12      5.48 o 
  -6   5   7        7.43       22.81      5.53 o 
  -5   5   7      140.87      117.15      9.66 o 
  -4   5   7       21.74       18.84      4.90 o 
  -3   5   7       10.39        4.27      4.30 o 
  -2   5   7       16.86       34.02      5.36 o 
  -1   5   7       93.58      104.21      6.55 o 
   0   5   7      215.50      220.49     10.94 o 
   1   5   7        4.94       16.10      6.07 o 
   2   5   7       38.09       45.30      7.32 o 
   3   5   7       71.93       86.77      9.06 o 
   4   5   7        7.58       12.73      4.89 o 
   5   5   7       43.53       28.89      7.54 o 
   6   5   7       22.99       60.73      8.71 o 
   7   5   7      186.73      150.60     11.01 o 
   8   5   7      267.46      319.81     16.29 o 
 -11   6   7       35.99       81.82     21.19 o 
 -10   6   7        4.29       10.35     16.26 o 
  -9   6   7      129.70      153.77     19.71 o 
  -8   6   7       10.10       55.41     22.18 o 
  -7   6   7     1008.16      998.59     31.42 o 
  -6   6   7      893.36      886.36     22.56 o 
  -5   6   7     3096.50     2912.30     56.63 o 
  -4   6   7     1145.66     1186.95     27.41 o 
  -3   6   7       28.91       84.26      9.53 o 
  -2   6   7       16.54       38.59      6.20 o 
  -1   6   7      204.55      198.02      9.60 o 
   0   6   7      701.84      649.80     21.83 o 
   1   6   7     1738.68     1576.37     41.36 o 
   2   6   7      154.69      221.54     12.20 o 
   3   6   7      109.62      105.21     10.96 o 
   4   6   7        0.82        1.99      6.79 o 
   5   6   7      352.85      371.35     16.64 o 
   6   6   7       24.67       60.56     10.11 o 
   7   6   7      149.27      137.40     13.48 o 
   8   6   7        4.34       44.61     10.63 o 
   9   6   7      425.31      398.90     19.69 o 
  10   6   7       12.49       11.09     16.26 o 
  -9   7   7        0.05      -10.94     10.70 o 
  -8   7   7      144.17      172.90     18.11 o 
  -7   7   7        6.73       40.02     11.23 o 
  -6   7   7       45.09       25.72     13.75 o 
  -5   7   7      377.31      352.08     13.76 o 
  -4   7   7      269.00      239.12     11.28 o 
  -3   7   7       27.34       54.92      8.88 o 
  -2   7   7      802.45      748.73     20.78 o 
  -1   7   7      103.28      106.99      8.99 o 
   0   7   7      430.09      438.29     15.26 o 
   1   7   7      274.54      267.69     18.11 o 
   2   7   7       92.40      114.04     11.94 o 
   3   7   7        2.45       11.25      6.99 o 
   4   7   7        2.65        2.47      8.34 o 
   5   7   7        5.05       47.04     10.07 o 
   6   7   7        0.78       10.91      9.29 o 
   7   7   7        0.25       11.95      9.99 o 
   8   7   7        4.30        2.98     10.17 o 
  -7   8   7       40.92       62.99     13.47 o 
  -6   8   7      292.31      282.64     17.91 o 
  -5   8   7      907.16     1052.73     27.81 o 
  -4   8   7      364.97      466.61     30.29 o 
  -3   8   7       37.02       38.61      8.56 o 
  -2   8   7      356.69      355.14     14.62 o 
  -1   8   7       83.90      138.77     11.26 o 
   0   8   7       68.27       84.33     10.20 o 
   1   8   7        0.51       28.07      9.40 o 
   2   8   7       24.85       59.44     16.63 o 
   3   8   7      327.12      309.64     16.97 o 
   4   8   7       25.07       52.63     11.65 o 
   5   8   7       96.47       88.99     13.76 o 
   6   8   7       48.22       92.20     14.63 o 
  -4   9   7        7.97       17.82      9.91 o 
  -3   9   7      602.90      522.17     18.98 o 
  -2   9   7        3.72       -6.62      8.52 o 
  -1   9   7        2.21       16.00      9.42 o 
   0   9   7        0.00        1.16      8.52 o 
   1   9   7       32.39       31.55      9.81 o 
   2   9   7       41.26       40.00     13.84 o 
   3   9   7        0.51       16.08     11.99 o 
 -14   0   8      195.82      214.15     22.92 o 
 -13   0   8        0.04      -10.84     13.55 o 
 -12   0   8     1558.14     1518.26     57.42 o 
 -11   0   8      104.45       87.24     15.53 o 
 -10   0   8       62.46       45.10     12.08 o 
  -9   0   8        0.03       -0.99      7.64 o 
  -8   0   8      126.25      102.76     10.84 o 
  -7   0   8        0.00        4.68      5.91 o 
  -6   0   8     7380.31     7484.11    205.52 o 
  -5   0   8        9.52       -5.67      6.16 o 
  -4   0   8      471.95      474.63     18.48 o 
  -3   0   8        2.59       -1.23      2.96 o 
  -2   0   8    12409.58    13176.92    355.11 o 
  -1   0   8        2.55       -7.39      4.93 o 
   0   0   8     1675.96     1633.16     48.79 o 
   1   0   8      242.12      181.29      5.29 o 
   2   0   8     2245.76     2640.19     54.63 o 
   3   0   8      741.95      715.39     24.89 o 
   4   0   8    26594.75    29532.06    784.14 o 
   5   0   8        8.72       23.41      6.65 o 
   6   0   8     6490.39     6558.27    183.59 o 
   7   0   8        0.25       -2.96      6.90 o 
   8   0   8      358.38      287.09     18.73 o 
   9   0   8        1.19       14.79     10.84 o 
  10   0   8      291.73      347.47     23.66 o 
  11   0   8        2.45       -2.71     12.57 o 
  12   0   8     2659.52     2606.99     90.44 o 
  13   0   8       44.67       68.26     19.71 o 
 -14   1   8       26.38       18.34     11.34 o 
 -13   1   8      160.07      143.62     14.64 o 
 -12   1   8        5.05        0.69     15.28 o 
 -11   1   8     3333.43     3177.54     70.92 o 
 -10   1   8       47.25       57.35      8.44 o 
  -9   1   8      940.16      872.85     24.66 o 
  -8   1   8        7.36        8.06      5.22 o 
  -7   1   8     3067.26     3204.57     66.83 o 
  -6   1   8       82.79       89.95      6.59 o 
  -5   1   8       88.72       84.55      6.01 o 
  -4   1   8       58.65       47.59      4.42 o 
  -3   1   8      896.71      906.32     20.39 o 
  -2   1   8       54.34       69.48      2.80 o 
  -1   1   8       95.80      114.27      6.43 o 
   0   1   8      328.29      290.87     15.66 o 
   1   1   8      127.38      139.09      3.70 o 
   2   1   8      100.77       60.73      4.00 o 
   3   1   8     5686.05     5502.93    110.80 o 
   4   1   8      313.00      317.88     10.97 o 
   5   1   8     1243.50     1248.20     29.62 o 
   6   1   8       81.17       89.74      7.54 o 
   7   1   8      584.74      621.57     19.77 o 
   8   1   8      329.62      340.80     14.90 o 
   9   1   8      251.63      225.65     12.97 o 
  10   1   8        0.53       -8.34      8.01 o 
  11   1   8      292.71      260.02     15.76 o 
  12   1   8       13.11       -2.56      9.64 o 
  13   1   8        0.09       -5.43     11.39 o 
 -14   2   8     1016.70     1084.26     35.20 o 
 -13   2   8      359.19      387.45     38.57 o 
 -12   2   8      203.15      192.04     13.67 o 
 -11   2   8      337.45      314.48     17.62 o 
 -10   2   8      165.41      156.93     14.17 o 
  -9   2   8      377.83      332.88     14.29 o 
  -8   2   8        3.58       -0.86      5.58 o 
  -7   2   8      761.05      658.11     19.08 o 
  -6   2   8     1177.27     1104.04     26.66 o 
  -5   2   8      622.04      578.95     16.03 o 
  -4   2   8      356.51      333.40      8.54 o 
  -3   2   8     5441.00     5787.33     74.10 o 
  -2   2   8      282.85      244.55      4.96 o 
  -1   2   8     2175.86     2122.10     28.20 o 
   0   2   8     3500.16     3412.29     57.96 o 
   1   2   8     8557.31     8725.87    121.75 o 
   2   2   8     4189.84     4456.03    101.69 o 
   3   2   8       16.71       18.84      5.51 o 
   4   2   8     2494.20     2811.44     48.35 o 
   5   2   8      782.68      739.24     16.64 o 
   6   2   8      115.61      133.14      8.62 o 
   7   2   8      503.27      537.71     18.12 o 
   8   2   8      272.56      290.47     13.76 o 
   9   2   8      600.21      628.02     32.78 o 
  10   2   8      323.90      228.76     14.11 o 
  11   2   8       22.00       15.11     10.01 o 
  12   2   8       22.25        9.10     10.84 o 
  13   2   8      226.69      318.90     19.86 o 
 -13   3   8       77.70       80.69     14.20 o 
 -12   3   8       38.57       39.76     11.06 o 
 -11   3   8      579.83      621.26     22.57 o 
 -10   3   8      360.03      341.22     15.59 o 
  -9   3   8      351.14      340.27     14.80 o 
  -8   3   8      456.51      449.68     18.85 o 
  -7   3   8       26.21       57.02      7.92 o 
  -5   3   8       10.96        7.00      2.46 o 
  -4   3   8        4.20        1.39      2.25 o 
  -3   3   8     1242.80     1209.16     17.79 o 
  -2   3   8     6129.60     5911.99     75.72 o 
  -1   3   8      205.42      215.08      4.71 o 
   0   3   8     2384.55     2426.30     32.42 o 
   1   3   8     1692.53     1715.24     26.11 o 
   2   3   8      401.89      331.56      8.61 o 
   3   3   8      185.86      158.53      9.09 o 
   4   3   8      618.07      563.13     11.31 o 
   5   3   8      586.40      637.90     48.42 o 
   6   3   8       67.16       49.83      5.91 o 
   7   3   8       45.46       54.01      8.24 o 
   8   3   8       13.27       12.81      7.04 o 
   9   3   8        3.42       11.72      8.09 o 
  10   3   8        5.48        7.11      8.71 o 
  11   3   8       82.99       87.81     13.41 o 
  12   3   8      107.90      125.48     16.02 o 
 -13   4   8      299.78      320.76     19.26 o 
 -12   4   8      172.97      209.57     21.32 o 
 -11   4   8       36.81       29.48     11.06 o 
 -10   4   8      100.31      131.74     12.97 o 
  -9   4   8      132.87      146.60     11.54 o 
  -8   4   8      189.25      201.72     18.11 o 
  -7   4   8     1839.21     1744.42     38.23 o 
  -6   4   8        0.84       77.56     23.45 o 
  -5   4   8      330.34      329.73      8.68 o 
  -4   4   8       33.03      108.99     14.45 o 
  -3   4   8       80.98       78.47      9.26 o 
  -2   4   8       82.92       61.87      3.92 o 
  -1   4   8        1.01       11.34      2.39 o 
   0   4   8       22.69       31.24      6.63 o 
   1   4   8        6.36       11.50      2.63 o 
   2   4   8     5452.94     5682.97     81.19 o 
   3   4   8     2346.24     2304.09     36.37 o 
   4   4   8      585.36      657.62     11.87 o 
   5   4   8        0.00       -0.43      3.68 o 
   6   4   8       10.97        8.89      4.93 o 
   7   4   8     1170.11     1002.79     23.22 o 
   8   4   8       12.72       22.67      7.67 o 
   9   4   8       77.45      116.57     12.01 o 
  10   4   8      337.34      313.74     16.80 o 
  11   4   8      170.92      133.70     15.59 o 
  12   4   8       64.68      133.84     22.18 o 
 -12   5   8       10.03       10.35     17.50 o 
 -11   5   8       51.83       88.96     21.69 o 
 -10   5   8     1032.27     1018.25     48.79 o 
  -9   5   8        7.00       11.83     13.55 o 
  -8   5   8      404.16      368.66     24.89 o 
  -7   5   8        0.08        5.93      7.22 o 
  -6   5   8       39.98       46.83      5.90 o 
  -5   5   8       36.35       55.58     10.20 o 
  -4   5   8       31.49       18.62      4.98 o 
  -3   5   8       16.64        8.54      4.77 o 
  -2   5   8       50.61       59.51      7.46 o 
  -1   5   8      139.80      123.06      6.85 o 
   0   5   8      266.76      255.59     14.42 o 
   1   5   8       23.30       34.51      8.38 o 
   2   5   8        0.97        0.83      5.47 o 
   3   5   8       17.02       17.83      6.18 o 
   4   5   8       17.13       10.56      7.19 o 
   5   5   8        9.02       19.46      6.71 o 
   6   5   8      629.39      603.99     21.52 o 
   7   5   8        0.43        7.23      7.26 o 
   8   5   8      939.48      862.93     28.66 o 
 -11   6   8        0.10        1.97     17.99 o 
 -10   6   8       28.25       41.15     16.76 o 
  -9   6   8       68.49       62.10     17.99 o 
  -8   6   8      966.49      940.79     30.82 o 
  -7   6   8        0.11      120.04     14.01 o 
  -6   6   8      217.08      248.46     14.42 o 
  -5   6   8       56.55      115.37      8.61 o 
  -4   6   8        8.47       35.44      6.65 o 
  -3   6   8      467.33      503.55     15.34 o 
  -2   6   8      407.48      358.55     13.42 o 
  -1   6   8       28.68       36.34      6.94 o 
   0   6   8      177.75      206.83      9.73 o 
   1   6   8      192.68      216.00     15.03 o 
   2   6   8      123.42      139.17     10.24 o 
   3   6   8      103.56      118.17     10.77 o 
   4   6   8       59.19       55.11     10.35 o 
   5   6   8      286.49      294.54     15.07 o 
   6   6   8       20.85       74.12     10.97 o 
   7   6   8      411.16      351.99     17.33 o 
   8   6   8       33.72       66.11     11.83 o 
   9   6   8       55.84       56.49     11.93 o 
  10   6   8       33.23       10.84     16.26 o 
  -9   7   8       93.40      110.54     16.39 o 
  -8   7   8        3.32       19.67     11.04 o 
  -7   7   8      458.81      433.30     19.99 o 
  -6   7   8       29.17       31.71     12.33 o 
  -5   7   8      142.95      144.92      9.67 o 
  -4   7   8       16.76       37.58      7.73 o 
  -3   7   8       89.42      113.73      9.44 o 
  -2   7   8       18.65       86.79      9.12 o 
  -1   7   8       36.32       40.11      8.00 o 
   0   7   8      234.48      198.11     10.70 o 
   1   7   8      666.59      727.31     24.89 o 
   2   7   8       86.32      123.32     15.16 o 
   3   7   8       33.58       34.61      9.04 o 
   4   7   8       28.15       19.89      8.61 o 
   5   7   8      284.10      303.12     16.55 o 
   6   7   8        9.68       18.21      9.64 o 
   7   7   8       63.15       52.28     11.76 o 
   8   7   8       15.48        7.46     10.26 o 
  -7   8   8      741.98      679.11     27.15 o 
  -6   8   8      667.88      604.39     25.40 o 
  -5   8   8     1085.62     1143.47     42.57 o 
  -4   8   8     1351.91     1222.59     30.54 o 
  -3   8   8      114.35      122.69     10.99 o 
  -2   8   8      559.08      526.10     18.03 o 
  -1   8   8      353.57      298.35     13.75 o 
   0   8   8      579.60      498.05     17.84 o 
   1   8   8      105.43      117.45     15.19 o 
   2   8   8      165.12      153.90     12.89 o 
   3   8   8       56.21       90.67     12.81 o 
   4   8   8       89.77      106.54     13.47 o 
   5   8   8       64.87       91.57     13.38 o 
   6   8   8       59.53       88.31     14.24 o 
  -4   9   8       31.32       38.27     10.07 o 
  -3   9   8       16.85       38.43      9.65 o 
  -2   9   8        7.87       29.28      9.58 o 
  -1   9   8      103.94      110.75     18.09 o 
   0   9   8       16.49        6.91      8.81 o 
   1   9   8        5.56        6.53      9.20 o 
   2   9   8        7.15       14.61      9.25 o 
   3   9   8       94.11       87.10     24.03 o 
 -14   1   9       17.68       16.85     10.98 o 
 -13   1   9       12.34        7.27     10.01 o 
 -12   1   9       66.62       77.57     11.41 o 
 -11   1   9      374.07      390.83     16.81 o 
 -10   1   9     1388.83     1356.51     35.37 o 
  -9   1   9        0.31       -3.19      5.62 o 
  -8   1   9      329.88      283.41     12.10 o 
  -7   1   9      522.84      463.41     15.07 o 
  -6   1   9      430.30      451.01     14.03 o 
  -5   1   9      166.03      146.56      7.22 o 
  -4   1   9      446.78      396.37     11.59 o 
  -3   1   9       34.46       35.94      3.39 o 
  -2   1   9     2585.43     2393.48     40.74 o 
  -1   1   9      105.32      100.89      6.79 o 
   0   1   9     4169.86     3587.66     91.57 o 
   1   1   9      186.05      154.69      5.83 o 
   2   1   9     1695.53     1550.30     28.23 o 
   3   1   9      459.66      525.85     33.97 o 
   4   1   9       16.58       11.48      4.14 o 
   5   1   9      191.13      137.02      7.67 o 
   6   1   9      407.35      372.10     13.85 o 
   7   1   9      342.24      307.05     18.98 o 
   8   1   9      910.28      925.69     26.66 o 
   9   1   9      133.20      147.48     12.17 o 
  10   1   9       20.29        5.81      8.42 o 
  11   1   9        0.39       -2.26      9.23 o 
  12   1   9       65.91       69.78     13.07 o 
  13   1   9        5.86      -16.86     11.24 o 
 -14   2   9       81.50      103.43     15.33 o 
 -13   2   9       75.17      158.46     31.79 o 
 -12   2   9       29.19       33.40     10.84 o 
 -11   2   9     1806.67     1773.80     44.69 o 
 -10   2   9      551.69      531.06     19.43 o 
  -9   2   9       24.20       22.12      7.75 o 
  -8   2   9      432.28      389.02     17.25 o 
  -7   2   9      428.24      358.92     13.33 o 
  -6   2   9        8.23        4.91      4.62 o 
  -5   2   9      190.27      162.92      7.93 o 
  -4   2   9      284.64      257.03      9.06 o 
  -3   2   9     2462.20     2533.28     46.26 o 
  -2   2   9      463.51      410.84      7.10 o 
  -1   2   9    11153.69    11639.85    146.39 o 
   0   2   9     2621.97     2298.73     30.37 o 
   1   2   9     8676.99     8697.82    110.08 o 
   2   2   9       33.08       40.24      7.64 o 
   3   2   9     1627.15     1716.09     52.86 o 
   4   2   9       83.17       80.15      6.44 o 
   5   2   9     2499.32     2408.36     42.96 o 
   6   2   9      117.82       93.79      7.84 o 
   7   2   9      896.57      910.81     36.47 o 
   8   2   9       21.31        0.99      6.97 o 
   9   2   9     1123.51     1241.65     34.07 o 
  10   2   9       21.79       12.46      8.80 o 
  11   2   9      479.15      417.15     19.60 o 
  12   2   9       77.89       54.71     12.81 o 
  13   2   9       61.42      139.75     17.05 o 
 -13   3   9        9.18       15.06     11.58 o 
 -12   3   9      255.79      280.65     20.95 o 
 -11   3   9     1045.08     1070.99     31.71 o 
 -10   3   9      606.82      621.98     29.82 o 
  -9   3   9      124.85      112.15     17.74 o 
  -8   3   9      396.82      389.39     15.16 o 
  -7   3   9     3576.26     3509.90     73.01 o 
  -5   3   9      297.94      276.23      7.49 o 
  -4   3   9        6.69       14.20      2.53 o 
  -3   3   9     5318.71     5096.86     65.93 o 
  -2   3   9     1546.55     1691.71     23.56 o 
  -1   3   9      831.44      810.74     12.32 o 
   0   3   9     1237.98     1241.08     20.06 o 
   1   3   9     3213.55     2818.17     41.34 o 
   2   3   9      141.88      133.53      4.72 o 
   3   3   9      464.22      475.02     17.22 o 
   4   3   9      672.15      641.80     12.22 o 
   5   3   9     1173.73     1023.99     26.52 o 
   6   3   9        1.66        0.29      4.41 o 
   7   3   9      336.28      345.32     14.29 o 
   8   3   9      110.91      124.96     11.23 o 
   9   3   9      445.46      467.88     18.55 o 
  10   3   9       12.58       14.40      9.39 o 
  11   3   9       89.04      125.74     14.46 o 
  12   3   9        4.21      -13.57     10.97 o 
 -13   4   9      463.84      595.73     25.08 o 
 -12   4   9      277.42      309.20     17.77 o 
 -11   4   9       32.25       39.70     11.40 o 
 -10   4   9      802.91      752.19     30.43 o 
  -9   4   9      297.00      306.60     14.89 o 
  -8   4   9     1652.11     1722.65     72.70 o 
  -7   4   9     1748.36     1837.64     35.78 o 
  -6   4   9     4470.25     4283.11     84.44 o 
  -5   4   9      162.17      164.12      5.64 o 
  -4   4   9      619.59      512.02     11.77 o 
  -3   4   9     1051.70     1040.54     16.04 o 
  -2   4   9      186.02      161.07      4.50 o 
  -1   4   9      390.12      391.16      7.24 o 
   0   4   9      955.14      983.66     14.95 o 
   1   4   9       72.54       54.62      3.60 o 
   2   4   9       56.13       89.13      5.99 o 
   3   4   9      335.23      439.43     27.00 o 
   4   4   9     1447.78     1388.76     21.03 o 
   5   4   9        8.32        7.18      4.65 o 
   6   4   9       29.01       44.86      8.66 o 
   7   4   9        0.27       13.72      6.71 o 
   8   4   9      586.53      509.76     65.92 o 
   9   4   9      300.12      252.49     14.81 o 
  10   4   9       76.85       59.38     11.94 o 
  11   4   9      148.45      126.25     15.16 o 
  12   4   9      138.51      223.47     18.96 o 
 -12   5   9       12.75       36.72     19.96 o 
 -11   5   9      132.97      164.37     25.14 o 
 -10   5   9       38.10      134.80     21.69 o 
  -9   5   9        2.07        8.87     13.55 o 
  -8   5   9       84.88      122.97     18.24 o 
  -7   5   9      929.89      853.24     21.18 o 
  -6   5   9      334.78      318.60     14.49 o 
  -5   5   9      166.66      154.14      8.22 o 
  -4   5   9        4.43        3.74      4.43 o 
  -3   5   9       76.34       86.63      6.47 o 
  -2   5   9      292.61      311.24     10.53 o 
  -1   5   9        1.43       10.61      4.41 o 
   0   5   9      116.57      127.46      7.07 o 
   1   5   9       37.74       45.21      7.47 o 
   2   5   9        7.93        1.80      5.61 o 
   3   5   9        5.90        4.37      5.49 o 
   4   5   9       63.29       42.07      7.72 o 
   5   5   9      328.14      300.18     14.11 o 
   6   5   9       58.43      120.87     10.19 o 
   7   5   9       44.60       54.69      9.75 o 
   8   5   9       73.95      167.41     13.31 o 
 -11   6   9       72.73       81.32     22.67 o 
 -10   6   9      889.65      925.10     48.05 o 
  -9   6   9      211.76      230.66     23.16 o 
  -8   6   9       90.49      141.76     13.24 o 
  -7   6   9      671.38      942.70     25.06 o 
  -6   6   9     3003.13     2988.87     71.98 o 
  -5   6   9     1272.71     1166.26     27.17 o 
  -4   6   9      136.24      148.14      8.79 o 
  -3   6   9      806.27      849.59     21.37 o 
  -2   6   9       17.39       30.91      6.28 o 
  -1   6   9        1.49       15.94      5.99 o 
   0   6   9      106.27      110.08      7.63 o 
   1   6   9      775.22      734.99     23.57 o 
   2   6   9      587.77      537.20     21.32 o 
   3   6   9      322.87      316.06     14.80 o 
   4   6   9      183.06      152.25     12.32 o 
   5   6   9       22.02       62.20      9.72 o 
   6   6   9      577.31      499.25     20.30 o 
   7   6   9       85.08      143.26     13.85 o 
   8   6   9     1310.37     1059.75     38.57 o 
   9   6   9       55.27       49.38     12.18 o 
  10   6   9        1.84      -18.98     15.28 o 
  -9   7   9      140.83      133.55     14.48 o 
  -8   7   9      144.41      141.99     17.74 o 
  -7   7   9      208.42      177.61     13.79 o 
  -6   7   9      100.93      118.53     10.34 o 
  -5   7   9       74.61      104.82     10.15 o 
  -4   7   9       15.30       40.69     13.48 o 
  -3   7   9      143.74      158.62      9.82 o 
  -2   7   9      615.04      595.59     18.05 o 
  -1   7   9       40.85       41.84      7.73 o 
   0   7   9      111.29      118.44      9.91 o 
   1   7   9      305.46      306.67     15.40 o 
   2   7   9       87.57       98.38     11.56 o 
   3   7   9       52.65       45.00     10.72 o 
   4   7   9       17.20       19.31      9.15 o 
   5   7   9      125.21      141.03     13.75 o 
   6   7   9       92.58      107.88     13.16 o 
   7   7   9        3.40        3.71     10.26 o 
   8   7   9        3.76        5.16     11.21 o 
  -7   8   9      323.43      341.01     31.67 o 
  -6   8   9      431.94      549.25     23.79 o 
  -5   8   9       12.92      122.39     14.59 o 
  -4   8   9      210.70      261.79     13.55 o 
  -3   8   9      175.36      199.21     11.71 o 
  -2   8   9        3.29       30.32     11.62 o 
  -1   8   9       79.38      100.46     10.79 o 
   0   8   9      179.38      234.55     12.62 o 
   1   8   9      136.63      186.92     17.86 o 
   2   8   9       12.76       19.94      9.93 o 
   3   8   9       86.08      106.86     13.36 o 
   4   8   9       66.23       97.30     13.85 o 
   5   8   9      170.89      141.55     25.26 o 
   6   8   9      389.95      359.23     19.60 o 
  -4   9   9      101.51       96.80     14.66 o 
  -3   9   9       93.13      131.56     16.02 o 
  -2   9   9       12.12        6.19     11.40 o 
  -1   9   9       51.45       36.99     12.39 o 
   0   9   9        2.76        5.16     11.06 o 
   1   9   9       23.19       31.89     12.11 o 
   2   9   9       78.88       88.95     13.89 o 
 -14   0  10       32.17       28.83     16.76 o 
 -13   0  10       32.20       20.21     14.29 o 
 -12   0  10      452.60      521.69     29.08 o 
 -11   0  10        0.06        1.48      9.86 o 
 -10   0  10    13137.77    12399.18    341.06 o 
  -9   0  10       75.01       60.38     11.58 o 
  -8   0  10     4386.11     4171.34    121.24 o 
  -7   0  10      190.88      199.12     13.80 o 
  -6   0  10    23967.06    25005.12    666.10 o 
  -5   0  10      176.87      165.85     10.60 o 
  -4   0  10      813.10     1040.93     33.76 o 
  -3   0  10        1.25       -6.65      4.44 o 
  -2   0  10     5062.33     5006.50    136.52 o 
  -1   0  10      836.09      765.33     17.43 o 
   0   0  10     9165.08     8786.66    235.83 o 
   1   0  10        1.75       -6.47      4.31 o 
   2   0  10       11.88        7.52      2.83 o 
   3   0  10       53.17       28.18      3.06 o 
   4   0  10      899.56      794.74     29.82 o 
   5   0  10      187.47      143.18     11.34 o 
   6   0  10     2895.32     2858.60     86.50 o 
   7   0  10       13.24        3.70      7.64 o 
   8   0  10      278.81      259.25     18.48 o 
   9   0  10        2.74        3.94     11.09 o 
  10   0  10      191.26      210.95     19.22 o 
  11   0  10        2.23       -3.94     12.81 o 
  12   0  10      629.19      597.84     34.01 o 
  13   0  10        4.31      -24.03     16.02 o 
 -14   1  10       17.21        4.24     11.59 o 
 -13   1  10      171.10      167.94     15.85 o 
 -12   1  10        4.99        4.08      8.61 o 
 -11   1  10     2243.97     2239.87     65.80 o 
 -10   1  10      325.84      331.06     14.72 o 
  -9   1  10      848.91      839.65     24.48 o 
  -8   1  10       75.90       73.47      7.92 o 
  -7   1  10     4051.58     3873.17     79.28 o 
  -6   1  10      107.34      106.33      7.04 o 
  -5   1  10      361.90      353.94     11.59 o 
  -4   1  10       43.25       25.94      6.28 o 
  -3   1  10     1233.57     1214.71     26.49 o 
  -2   1  10      266.71      267.03      6.63 o 
  -1   1  10     2083.30     1912.21     32.26 o 
   0   1  10      325.54      392.62     28.45 o 
   1   1  10       50.55       41.17      2.51 o 
   2   1  10        5.93        6.69      2.66 o 
   3   1  10     2867.08     2811.18     49.34 o 
   4   1  10      266.35      285.18     10.80 o 
   5   1  10      332.04      402.99     16.51 o 
   6   1  10      126.67      129.88      8.36 o 
   7   1  10     1135.51      955.52     35.24 o 
   8   1  10      352.48      368.05     16.03 o 
   9   1  10      894.39      892.51     27.27 o 
  10   1  10        0.41      -13.86      9.24 o 
  11   1  10      107.02      118.77     13.40 o 
  12   1  10        6.97       -7.66     10.18 o 
  13   1  10        6.83       20.74     12.97 o 
 -14   2  10       53.34       55.68     13.40 o 
 -13   2  10       73.45       88.43     13.66 o 
 -12   2  10      479.27      499.44     25.38 o 
 -11   2  10      723.07      727.22     24.66 o 
 -10   2  10      396.36      400.83     16.90 o 
  -9   2  10     2356.61     2276.52     52.01 o 
  -8   2  10     1954.92     1928.77     44.43 o 
  -7   2  10      701.74      619.95     18.56 o 
  -6   2  10     1235.51     1293.71     30.41 o 
  -5   2  10      492.72      485.18     14.20 o 
  -4   2  10      291.27      286.41      7.09 o 
  -3   2  10     1154.52     1264.99     20.47 o 
  -2   2  10     1515.57     1551.87     21.37 o 
  -1   2  10     1805.52     1944.65     26.26 o 
   0   2  10       19.49       50.52      4.68 o 
   1   2  10     4300.78     4442.55     57.31 o 
   2   2  10     4070.64     4202.10     85.67 o 
   3   2  10        5.91        4.06      3.74 o 
   4   2  10     5821.52     5757.21    104.24 o 
   5   2  10      111.64       90.83      7.06 o 
   6   2  10     2078.85     2100.23     47.22 o 
   7   2  10       88.04       74.92     12.57 o 
   8   2  10      152.70      151.03     10.98 o 
   9   2  10      521.81      552.45     20.47 o 
  10   2  10      555.21      457.71     23.66 o 
  11   2  10       96.91       86.37     12.80 o 
  12   2  10      284.56      263.52     17.32 o 
  13   2  10      258.35      318.71     19.69 o 
 -13   3  10       21.82        2.83     11.33 o 
 -12   3  10        4.66        0.25      9.93 o 
 -11   3  10       78.35       90.02     12.10 o 
 -10   3  10      295.08      267.24     14.20 o 
  -9   3  10       42.02       28.87      7.75 o 
  -8   3  10       27.89       24.91      7.06 o 
  -7   3  10     2051.79     2008.53     45.22 o 
  -5   3  10      101.33      120.26      4.59 o 
  -4   3  10       65.12       49.54      3.40 o 
  -3   3  10      816.97      856.46     13.44 o 
  -2   3  10     5483.11     5296.41     68.21 o 
  -1   3  10      985.36      959.14     14.31 o 
   0   3  10     1746.26     1875.92     25.76 o 
   1   3  10      972.80      927.58     15.53 o 
   2   3  10      389.00      336.60      7.63 o 
   3   3  10      139.08      170.82      6.65 o 
   4   3  10      418.89      432.32      9.28 o 
   5   3  10       37.23       91.75     16.76 o 
   6   3  10       16.84        6.57      4.49 o 
   7   3  10      333.58      322.40     14.11 o 
   8   3  10       50.40       44.30      8.62 o 
   9   3  10      765.63      723.38     24.05 o 
  10   3  10       62.91       42.95     10.46 o 
  11   3  10       21.15       18.68     10.88 o 
  12   3  10       30.31       37.56     12.69 o 
 -13   4  10      225.26      297.71     18.64 o 
 -12   4  10        5.45        8.75     10.46 o 
 -11   4  10      281.60      285.14     16.21 o 
 -10   4  10      160.21      179.82     12.79 o 
  -9   4  10     1410.58     1458.98     37.46 o 
  -8   4  10     1542.74     1578.08     66.29 o 
  -7   4  10       75.32      105.08      9.55 o 
  -6   4  10       47.95      492.07     38.34 o 
  -5   4  10      290.48      284.61      7.25 o 
  -4   4  10      307.16      322.43      7.35 o 
  -3   4  10        1.45        9.43      4.69 o 
  -2   4  10      210.44      144.16      4.43 o 
  -1   4  10      401.21      416.75      7.73 o 
   0   4  10      239.50      218.25      5.45 o 
   1   4  10       45.14       48.47      4.05 o 
   2   4  10     1548.97     1521.76     26.11 o 
   3   4  10     1687.40     1573.07     27.25 o 
   4   4  10     1113.72     1149.32     18.14 o 
   5   4  10        3.86       -3.30      4.34 o 
   6   4  10      104.41      112.45      8.75 o 
   7   4  10      393.11      371.18     15.42 o 
   8   4  10       20.34       33.81     15.65 o 
   9   4  10      432.24      340.19     16.38 o 
  10   4  10       40.71       43.23     14.66 o 
  11   4  10      134.84      112.05     14.90 o 
 -12   5  10        4.90        2.46     17.25 o 
 -11   5  10        4.14       14.79     14.54 o 
 -10   5  10      518.48      513.07     32.78 o 
  -9   5  10        0.77       -6.41     12.57 o 
  -8   5  10      422.49      397.99     27.11 o 
  -7   5  10        0.15       22.14      6.24 o 
  -6   5  10      169.03      152.20     10.54 o 
  -5   5  10        3.68       -1.72      4.59 o 
  -4   5  10      292.72      250.95      9.60 o 
  -3   5  10        0.75       -1.33      4.08 o 
  -2   5  10      174.61      163.46      7.82 o 
  -1   5  10      218.95      207.45      8.57 o 
   0   5  10      115.30       92.25      6.73 o 
   1   5  10       97.14       90.47      8.03 o 
   2   5  10        2.29        2.91      5.91 o 
   3   5  10        6.40        9.58      6.17 o 
   4   5  10        0.26       -4.96      5.72 o 
   5   5  10       22.13       53.20      8.18 o 
   6   5  10     1028.29      876.45     27.27 o 
   7   5  10      232.70      227.80     13.41 o 
   8   5  10      776.23      656.92     24.13 o 
 -11   6  10      275.02      261.71     26.86 o 
 -10   6  10      113.28      182.36     22.18 o 
  -9   6  10      380.45      351.66     27.60 o 
  -8   6  10       88.42      188.19     13.50 o 
  -7   6  10     6932.25     6316.13    114.01 o 
  -6   6  10      460.16      513.70     19.54 o 
  -5   6  10       51.99      145.31     19.73 o 
  -4   6  10      184.65      184.41      9.39 o 
  -3   6  10       78.11      110.84      8.26 o 
  -2   6  10      221.84      213.91      9.92 o 
  -1   6  10      758.36      805.59     20.68 o 
   0   6  10       29.24       55.21      8.94 o 
   1   6  10       20.62       26.55      7.64 o 
   2   6  10       10.46       35.22      7.66 o 
   3   6  10       10.97       25.66      7.84 o 
   4   6  10      380.93      372.59     19.10 o 
   5   6  10      419.03      371.72     16.90 o 
   6   6  10      470.10      554.85     21.61 o 
   7   6  10      525.86      453.40     19.51 o 
   8   6  10       21.76       57.55     11.81 o 
   9   6  10      104.49       98.86     15.16 o 
  10   6  10       16.64       -1.48     15.03 o 
  -9   7  10      156.05      184.08     23.66 o 
  -8   7  10       22.44       23.81     11.37 o 
  -7   7  10       65.71      104.36     13.20 o 
  -6   7  10       18.19       41.29      8.49 o 
  -5   7  10      270.16      288.88     12.62 o 
  -4   7  10      163.47      174.01     10.17 o 
  -3   7  10     1329.71     1318.27     30.74 o 
  -2   7  10      355.21      373.51     14.12 o 
  -1   7  10       13.12       19.39      7.24 o 
   0   7  10       29.20       25.51      7.37 o 
   1   7  10      208.96      253.15     12.04 o 
   2   7  10       80.44      108.53     14.42 o 
   3   7  10       12.23       10.77      8.32 o 
   4   7  10      126.41      127.10     19.22 o 
   5   7  10      119.66      140.42     12.94 o 
   6   7  10        1.28        4.57     14.79 o 
   7   7  10       37.29       26.72     13.31 o 
   8   7  10       20.87       26.43     10.52 o 
  -7   8  10        9.55       24.84     12.24 o 
  -6   8  10      886.66      940.23     32.32 o 
  -5   8  10     2144.63     1994.56     46.22 o 
  -4   8  10       39.91      139.99     13.60 o 
  -3   8  10      445.45      439.37     16.56 o 
  -2   8  10      158.56      148.64     10.80 o 
  -1   8  10      337.33      336.80     14.37 o 
   0   8  10      196.51      257.66     13.22 o 
   1   8  10      443.88      411.45     15.98 o 
   2   8  10       60.84       50.38      9.01 o 
   3   8  10        0.14       -0.82      8.87 o 
   4   8  10       14.83       23.33     11.12 o 
   5   8  10       26.84       52.94     12.36 o 
   6   8  10       60.17       65.45     13.32 o 
  -3   9  10       11.42       26.12     12.28 o 
  -2   9  10       35.86       30.79     12.54 o 
  -1   9  10        1.22       -9.03     10.80 o 
   0   9  10        0.93       -4.82     10.86 o 
   1   9  10      141.72      122.94     15.31 o 
   2   9  10        9.56       22.08     11.54 o 
 -14   1  11       47.31       32.95     19.34 o 
 -13   1  11        3.88       -0.16     14.79 o 
 -12   1  11      869.78      873.97     28.40 o 
 -11   1  11        2.70        5.42      8.02 o 
 -10   1  11     1145.79     1124.35     31.19 o 
  -9   1  11       92.01       97.38     10.09 o 
  -8   1  11       42.68       47.19      7.06 o 
  -7   1  11      866.50      812.88     22.30 o 
  -6   1  11      464.17      409.44     13.50 o 
  -5   1  11      228.91      232.24      9.15 o 
  -4   1  11       98.94      137.80      6.44 o 
  -3   1  11       64.36       60.98      7.15 o 
  -2   1  11      715.98      807.93     17.69 o 
  -1   1  11      174.35      183.16      4.46 o 
   0   1  11      686.79      641.79     10.86 o 
   1   1  11       34.89       29.48      2.60 o 
   2   1  11      412.24      294.72      6.65 o 
   3   1  11      840.78      873.35     23.99 o 
   4   1  11     1269.17     1137.31     27.36 o 
   5   1  11      100.88       64.76      8.75 o 
   6   1  11      261.89      272.67     11.94 o 
   7   1  11      438.30      410.07     15.86 o 
   8   1  11      387.21      384.93     22.67 o 
   9   1  11      169.44      155.33     11.67 o 
  10   1  11      306.89      290.54     16.03 o 
  11   1  11        7.42        8.19      9.12 o 
  12   1  11      182.96      179.25     15.83 o 
  13   1  11        2.52       -8.82     11.75 o 
 -14   2  11      390.51      424.57     21.61 o 
 -13   2  11      536.22      525.13     42.76 o 
 -12   2  11        8.46       21.79     16.51 o 
 -11   2  11      255.51      301.06     26.74 o 
 -10   2  11      781.64      750.86     27.23 o 
  -9   2  11     9807.82     9842.50    192.90 o 
  -8   2  11     3057.71     3026.48     65.08 o 
  -7   2  11      850.50      782.99     21.61 o 
  -6   2  11      475.82      503.14     15.51 o 
  -5   2  11      645.81      511.58     14.90 o 
  -4   2  11      686.27      717.38     15.31 o 
  -3   2  11      862.14     1004.52     16.83 o 
  -2   2  11      302.73      339.70      6.32 o 
  -1   2  11      290.81      218.46      4.61 o 
   0   2  11     1532.63     1365.37     18.99 o 
   1   2  11     3137.98     3319.02     44.45 o 
   2   2  11      159.40      181.37     10.60 o 
   3   2  11     2907.12     3046.52     57.48 o 
   4   2  11      311.24      308.59     11.50 o 
   5   2  11        0.67        0.87      3.54 o 
   6   2  11      121.34      110.54      8.45 o 
   7   2  11        5.01       -5.36      5.84 o 
   8   2  11       97.01      106.41     11.33 o 
   9   2  11      415.83      378.26     16.81 o 
  10   2  11       53.96       57.36     14.29 o 
  11   2  11       72.64       69.52     12.14 o 
  12   2  11       19.87       16.58     11.71 o 
 -13   3  11      210.36      223.43     16.02 o 
 -12   3  11       57.46       72.25     26.24 o 
 -11   3  11      438.28      429.12     18.99 o 
 -10   3  11       19.89       20.59      8.45 o 
  -9   3  11      827.14      848.77     25.26 o 
  -8   3  11      106.59      119.27      9.36 o 
  -7   3  11     6904.33     6823.95    134.96 o 
  -6   3  11      384.01      415.97     14.77 o 
  -5   3  11      365.85      360.30      7.77 o 
  -4   3  11       16.13       21.25      4.37 o 
  -3   3  11     2972.33     2767.02     37.27 o 
  -2   3  11     1317.23     1316.56     19.03 o 
  -1   3  11     2497.42     2327.96     31.37 o 
   0   3  11     1305.34     1139.65     20.49 o 
   1   3  11     2358.34     2087.95     28.68 o 
   2   3  11      173.95      193.80      5.65 o 
   3   3  11      684.99      708.11     18.44 o 
   4   3  11      206.88      211.37      6.04 o 
   5   3  11      272.72      247.64     10.72 o 
   6   3  11      107.59      113.96      6.72 o 
   7   3  11      731.09      759.01     33.02 o 
   8   3  11      159.81      135.57     10.71 o 
   9   3  11      589.69      551.50     20.73 o 
  10   3  11        1.91       -6.91     11.95 o 
  11   3  11       69.75       76.61     13.54 o 
  12   3  11       20.68       17.75     12.69 o 
 -13   4  11        2.33       56.86     13.59 o 
 -12   4  11      581.52      640.59     24.66 o 
 -11   4  11       13.28       33.14     11.23 o 
 -10   4  11     1038.27     1043.35     30.76 o 
  -9   4  11      341.64      326.21     13.22 o 
  -8   4  11     1851.07     1877.81     46.73 o 
  -7   4  11      993.68     1079.69     24.05 o 
  -6   4  11    22551.03    21803.94    293.59 o 
  -5   4  11       20.45       21.16      3.40 o 
  -4   4  11       99.11      122.34      4.69 o 
  -3   4  11      358.06      389.22      8.73 o 
  -2   4  11       23.29       11.00      3.49 o 
  -1   4  11     1408.08     1416.52     20.51 o 
   0   4  11      367.77      353.97      7.12 o 
   1   4  11       49.84       56.89      3.66 o 
   2   4  11      142.47      206.01     14.37 o 
   3   4  11      134.59      167.64      6.85 o 
   4   4  11       43.97      104.47     17.62 o 
   5   4  11        6.59       -0.02      4.48 o 
   6   4  11       74.52       89.13     19.71 o 
   7   4  11       33.90       57.57      8.88 o 
   8   4  11      317.80      280.06     14.29 o 
   9   4  11        1.23        2.88      9.09 o 
  10   4  11      135.62      150.42     15.16 o 
  11   4  11       35.01       -2.57     17.13 o 
 -12   5  11       39.17       21.69     19.47 o 
 -11   5  11      250.60      249.88     25.14 o 
 -10   5  11      103.98      170.04     23.41 o 
  -9   5  11       87.74      132.33     20.70 o 
  -8   5  11       73.77       89.21     17.74 o 
  -7   5  11       67.66       61.48     17.00 o 
  -6   5  11       26.67       71.94      7.21 o 
  -5   5  11       50.41       57.31      6.54 o 
  -4   5  11        1.68       31.49      5.43 o 
  -3   5  11        1.85        2.31      4.39 o 
  -2   5  11        5.24        4.79      4.49 o 
  -1   5  11       11.74       12.30      4.78 o 
   0   5  11        5.70        7.71      4.49 o 
   1   5  11       14.44       23.85      6.90 o 
   2   5  11        0.11        2.40      5.54 o 
   3   5  11       13.01       11.09      5.92 o 
   4   5  11        9.05       11.44      6.42 o 
   5   5  11      319.13      289.88     13.94 o 
   6   5  11       35.87      133.58     10.89 o 
   7   5  11       16.39       23.97      8.69 o 
   8   5  11      103.24      134.53     11.39 o 
 -11   6  11       73.36      102.27     23.16 o 
 -10   6  11      158.39      169.30     21.93 o 
  -9   6  11      197.63      263.43     24.15 o 
  -8   6  11     2022.45     1884.52     50.63 o 
  -7   6  11       19.32      284.92     30.93 o 
  -6   6  11        0.95       79.37      9.75 o 
  -5   6  11      451.31      834.31     34.41 o 
  -4   6  11      648.29      613.28     17.36 o 
  -3   6  11      184.50      227.06     10.77 o 
  -2   6  11      462.22      463.52     14.63 o 
  -1   6  11      120.94      137.25      8.32 o 
   0   6  11     1970.48     1907.70     39.53 o 
   1   6  11        6.37       25.33      6.20 o 
   2   6  11       20.97       34.42      8.03 o 
   3   6  11       94.91       94.36     10.89 o 
   4   6  11      223.20      243.44     13.59 o 
   5   6  11        2.86       18.93      8.09 o 
   6   6  11      670.52      638.78     23.42 o 
   7   6  11      299.17      261.63     15.42 o 
   8   6  11      149.20      152.94     16.88 o 
   9   6  11        0.01        7.79      9.77 o 
  -9   7  11        9.19       38.44     19.71 o 
  -8   7  11       17.47       24.96     10.65 o 
  -7   7  11        7.40       21.26     10.34 o 
  -6   7  11      193.98      194.68     12.63 o 
  -5   7  11      182.53      173.30     10.27 o 
  -4   7  11       25.12       25.96      7.51 o 
  -3   7  11      666.81      594.52     18.67 o 
  -2   7  11      701.99      760.77     21.02 o 
  -1   7  11      231.28      202.26     13.26 o 
   0   7  11       70.31       70.77      8.89 o 
   1   7  11      109.32      120.66      9.12 o 
   2   7  11      276.31      226.59     13.54 o 
   3   7  11        1.24        6.30      8.61 o 
   4   7  11        1.92        1.11      8.36 o 
   5   7  11       21.01       34.83      9.82 o 
   6   7  11       20.44       46.07     11.06 o 
   7   7  11      126.86      104.79     14.56 o 
   8   7  11        0.01       -7.60     10.36 o 
  -7   8  11       28.99       65.06     20.95 o 
  -6   8  11     1538.61     1514.89     44.86 o 
  -5   8  11      427.93      523.14     23.26 o 
  -4   8  11      351.46      339.65     18.53 o 
  -3   8  11       10.22       22.37      8.16 o 
  -2   8  11       58.88       42.62      8.54 o 
  -1   8  11      118.86      144.80     10.47 o 
   0   8  11      824.39      768.40     22.70 o 
   1   8  11       61.86       74.11     12.13 o 
   2   8  11       24.16       34.74      8.69 o 
   3   8  11        0.19       -6.49      9.31 o 
   4   8  11       24.34       22.34     11.06 o 
   5   8  11        3.49       16.26     11.36 o 
   6   8  11      256.49      176.44     21.19 o 
  -3   9  11       36.74       34.52     12.59 o 
  -2   9  11      117.30      113.24     15.07 o 
  -1   9  11       85.61       69.49     12.97 o 
   0   9  11        3.64        4.15     11.40 o 
   1   9  11       48.25       57.58     12.96 o 
   2   9  11       31.95       50.35     16.26 o 
 -14   0  12      646.35      688.78     37.46 o 
 -13   0  12       50.85       49.04     16.26 o 
 -12   0  12     4140.52     3935.01    122.48 o 
 -11   0  12      298.78      295.22     21.93 o 
 -10   0  12      934.41      922.88     39.18 o 
  -9   0  12        0.21        6.41      9.36 o 
  -8   0  12     4811.26     4570.56    132.58 o 
  -7   0  12       49.92       58.16      9.36 o 
  -6   0  12     7743.54     7373.22    203.31 o 
  -5   0  12        5.14        1.48      5.18 o 
  -4   0  12      511.53      696.41     24.89 o 
  -3   0  12       92.56       84.28      6.90 o 
  -2   0  12    34517.38    34525.50    913.52 o 
  -1   0  12       22.40        6.75      2.05 o 
   0   0  12    40714.52    38189.89    746.09 o 
   1   0  12     1005.12      878.04     19.78 o 
   2   0  12     5645.14     5339.89    107.64 o 
   3   0  12      276.06      251.90      8.05 o 
   4   0  12       65.38       65.13      4.61 o 
   5   0  12        1.26       -0.91      2.89 o 
   6   0  12     3240.27     3268.17     98.08 o 
   7   0  12        3.66       -8.63      7.39 o 
   8   0  12      400.29      433.97     24.89 o 
   9   0  12        5.55       13.31     10.60 o 
  10   0  12      231.17      225.48     19.71 o 
  11   0  12       14.09       12.57     13.80 o 
  12   0  12        4.69      -16.51     14.29 o 
  13   0  12        0.56      -11.58     15.77 o 
 -14   1  12        0.05       -0.29     11.06 o 
 -13   1  12       65.93       73.17     20.70 o 
 -12   1  12       20.15       34.02      9.37 o 
 -11   1  12        4.97        6.41      7.84 o 
 -10   1  12       15.57       24.64      7.67 o 
  -9   1  12        0.13        6.24      6.79 o 
  -8   1  12        4.72       10.71      8.87 o 
  -7   1  12     5645.22     5756.52    114.66 o 
  -6   1  12      183.46      178.89      8.80 o 
  -5   1  12      389.21      468.28     13.94 o 
  -4   1  12       14.03       16.55      3.82 o 
  -3   1  12      666.15      631.77     15.68 o 
  -2   1  12      552.52      578.62     11.90 o 
  -1   1  12     2895.80     2841.09     41.32 o 
   0   1  12      459.70      447.03      8.22 o 
   1   1  12        6.22        5.03      2.21 o 
   2   1  12      253.22      213.63     10.00 o 
   3   1  12     3174.07     3102.39     46.06 o 
   4   1  12      426.24      392.50     12.89 o 
   5   1  12        0.36       -6.80      4.53 o 
   6   1  12       87.83       80.61     12.20 o 
   7   1  12      936.33      887.88     25.53 o 
   8   1  12      239.96      219.32     18.73 o 
   9   1  12      687.92      669.73     23.18 o 
  10   1  12        7.95        0.48      8.23 o 
  11   1  12       25.20       14.45      9.54 o 
  12   1  12       20.14        9.15     22.30 o 
  13   1  12      215.04      211.85     17.59 o 
 -14   2  12     1086.08     1101.87     35.37 o 
 -13   2  12       20.01       36.52     11.59 o 
 -12   2  12      228.78      240.44     15.51 o 
 -11   2  12      526.79      525.41     21.00 o 
 -10   2  12     4044.91     4055.35     86.69 o 
  -9   2  12     4880.71     4833.71    100.02 o 
  -8   2  12     3161.83     3194.19     91.43 o 
  -7   2  12      432.76      469.11     15.77 o 
  -6   2  12      221.99      190.97      9.32 o 
  -5   2  12      376.69      271.81     10.37 o 
  -4   2  12     5780.64     6387.56    103.97 o 
  -3   2  12      492.87      457.02      9.16 o 
  -2   2  12     4628.47     4560.04    129.06 o 
  -1   2  12      416.51      528.39      8.58 o 
   0   2  12     2481.68     2473.43     37.83 o 
   1   2  12     6315.74     6560.62     94.99 o 
   2   2  12     4146.57     3938.82     67.31 o 
   3   2  12      962.56      903.71     19.35 o 
   4   2  12      126.13      141.07      7.63 o 
   5   2  12        3.74        1.79      3.84 o 
   6   2  12      114.91      108.81     10.72 o 
   7   2  12       47.37       42.26      7.84 o 
   8   2  12       64.46       70.48     14.79 o 
   9   2  12      182.05      159.77     12.19 o 
  10   2  12       36.11       44.84     10.26 o 
  11   2  12        0.14        6.83     10.07 o 
  12   2  12      176.09      162.20     16.72 o 
 -13   3  12      202.83      235.21     16.29 o 
 -12   3  12       19.64       15.81     10.10 o 
 -11   3  12       94.55       97.34     12.28 o 
 -10   3  12       45.14       51.92      9.50 o 
  -9   3  12      298.07      298.77     14.29 o 
  -8   3  12        2.62        9.37      6.56 o 
  -7   3  12     1094.66     1146.39     29.36 o 
  -6   3  12     1375.45     1353.04     34.99 o 
  -5   3  12        0.19       45.99      9.68 o 
  -4   3  12      137.27      110.48      4.24 o 
  -3   3  12        4.81       92.97      7.99 o 
  -2   3  12     4219.03     4051.34     53.05 o 
  -1   3  12     1447.58     1461.32     20.71 o 
   0   3  12      297.35      321.23      6.41 o 
   1   3  12     1144.70     1132.45     16.91 o 
   2   3  12     1004.07      951.53     16.37 o 
   3   3  12      348.06      359.83      9.91 o 
   4   3  12       84.68       80.16      6.77 o 
   5   3  12       61.58       66.63     10.83 o 
   6   3  12       27.26       20.64      5.25 o 
   7   3  12      299.82      248.90     17.74 o 
   8   3  12      141.39      136.30     10.89 o 
   9   3  12        7.39        7.97      8.36 o 
  10   3  12        2.16       -1.30      9.61 o 
  11   3  12      159.86      155.11     15.77 o 
  12   3  12        7.20       17.91     12.28 o 
 -13   4  12     2102.20     2307.78     58.81 o 
 -12   4  12        0.00       64.59     12.19 o 
 -11   4  12      490.94      559.36     22.30 o 
 -10   4  12        1.30       -1.20      8.62 o 
  -9   4  12     3876.48     3911.28     70.34 o 
  -8   4  12     2238.25     2460.46     58.30 o 
  -7   4  12     4111.61     4199.60     72.89 o 
  -6   4  12     1691.24     2299.90     51.70 o 
  -5   4  12      164.78      153.84      5.51 o 
  -4   4  12      142.73      126.91      4.82 o 
  -3   4  12     4103.46     4256.37     56.18 o 
  -2   4  12      562.04      651.57     11.13 o 
  -1   4  12        4.69       48.52      9.60 o 
   0   4  12        3.18        3.26      2.31 o 
   1   4  12        2.90        5.85      2.60 o 
   2   4  12     2218.85     2155.40     36.85 o 
   3   4  12      638.63      591.41     12.30 o 
   4   4  12     2339.30     2207.98     35.20 o 
   5   4  12        6.17       -2.63      4.83 o 
   6   4  12      169.59      193.89     10.63 o 
   7   4  12      286.28      254.05     13.16 o 
   8   4  12        4.65       -3.02      8.10 o 
   9   4  12        6.98        1.93      9.02 o 
  10   4  12       78.76       59.36     13.09 o 
  11   4  12       19.96       19.20     15.65 o 
 -12   5  12        0.02       -6.41     18.73 o 
 -11   5  12       27.39       33.27     17.74 o 
 -10   5  12      312.73      333.17     26.61 o 
  -9   5  12      146.79      146.87     18.73 o 
  -8   5  12       15.92       15.53     13.31 o 
  -7   5  12       95.83      128.51     18.85 o 
  -6   5  12      786.70      733.13     19.10 o 
  -5   5  12      107.39      105.21      7.27 o 
  -4   5  12      741.00      687.90     17.62 o 
  -3   5  12       50.63       45.21      5.59 o 
  -2   5  12       22.93       18.30      5.94 o 
  -1   5  12      171.99      167.33      8.02 o 
   0   5  12       30.59       36.09      5.58 o 
   1   5  12       22.39       23.31      8.40 o 
   2   5  12      123.58      120.10      8.84 o 
   3   5  12        0.87        6.80      6.18 o 
   4   5  12       53.76       68.65      9.61 o 
   5   5  12       23.05       25.99      7.75 o 
   6   5  12      876.71      841.56     26.65 o 
   7   5  12        1.92       11.95      8.36 o 
   8   5  12        6.34       32.19      9.31 o 
 -11   6  12     1419.16     1438.42     65.80 o 
 -10   6  12       30.06       44.85     17.74 o 
  -9   6  12      334.75      292.76     24.64 o 
  -8   6  12       21.85       66.61     16.63 o 
  -7   6  12       54.18      101.34      9.03 o 
  -6   6  12       57.04      303.34     36.35 o 
  -5   6  12    10464.80     9908.44    173.04 o 
  -4   6  12      285.44      319.40     11.93 o 
  -3   6  12      485.58      546.55     17.88 o 
  -2   6  12       72.87      102.80      7.70 o 
  -1   6  12      437.34      396.91     13.33 o 
   0   6  12      677.78      895.35     24.21 o 
   1   6  12      444.84      391.15     13.45 o 
   2   6  12      363.54      304.10     21.19 o 
   3   6  12       69.69       96.43     10.89 o 
   4   6  12      143.22      196.15     12.53 o 
   5   6  12       65.67       67.04     10.54 o 
   6   6  12        1.15       37.51     14.42 o 
   7   6  12        7.79       15.74      9.12 o 
   8   6  12       68.16       95.69     12.98 o 
   9   6  12      244.67      189.80     14.63 o 
  -9   7  12       73.48       72.45     19.47 o 
  -8   7  12      262.15      249.19     15.99 o 
  -7   7  12      528.76      472.15     16.59 o 
  -6   7  12        1.74       27.04      8.09 o 
  -5   7  12      298.53      359.16     14.15 o 
  -4   7  12      122.13      116.70      9.25 o 
  -3   7  12      549.22      610.03     18.40 o 
  -2   7  12      731.56      697.79     19.94 o 
  -1   7  12      670.17      667.24     19.33 o 
   0   7  12       87.66       84.60      9.04 o 
   1   7  12      551.21      536.41     17.41 o 
   2   7  12        1.88       25.64      8.95 o 
   3   7  12       19.67       31.21     10.23 o 
   4   7  12        0.88       -5.28      8.26 o 
   5   7  12      111.34      138.27     13.02 o 
   6   7  12      430.17      400.39     20.95 o 
   7   7  12        9.86        3.24     10.18 o 
   8   7  12        0.44       -2.01     16.63 o 
  -7   8  12      292.06      261.46     26.86 o 
  -6   8  12      818.00      929.79     32.38 o 
  -5   8  12        5.37       41.26     20.08 o 
  -4   8  12        0.91       88.53     35.36 o 
  -3   8  12      300.61      301.78     17.76 o 
  -2   8  12      320.46      274.30     16.97 o 
  -1   8  12      112.57      122.41     14.62 o 
   0   8  12       15.32       43.20     11.56 o 
   1   8  12      259.00      192.57     14.72 o 
   2   8  12       10.01       20.35     10.49 o 
   3   8  12       10.63        7.46     10.80 o 
   4   8  12        5.49       23.90     15.53 o 
   5   8  12      177.70      147.37     22.92 o 
   6   8  12        2.17       31.79     16.26 o 
  -3   9  12       35.44       31.20     14.42 o 
  -2   9  12       41.79       73.96     13.56 o 
  -1   9  12       73.22       79.07     14.46 o 
   0   9  12       80.46       96.08     14.70 o 
   1   9  12       59.58       47.23     13.24 o 
   2   9  12        6.13        5.34     10.61 o 
 -14   1  13      184.43      210.31     23.78 o 
 -13   1  13        1.99       14.10      9.68 o 
 -12   1  13      260.74      284.94     16.12 o 
 -11   1  13      143.71      167.39     12.63 o 
 -10   1  13      223.69      212.50     13.15 o 
  -9   1  13        8.86       12.81      7.14 o 
  -8   1  13      485.81      473.59     16.55 o 
  -7   1  13      401.68      368.78     13.67 o 
  -6   1  13     4454.97     4506.22     96.85 o 
  -5   1  13      130.47      145.52      7.49 o 
  -4   1  13      575.04      658.58     17.16 o 
  -3   1  13       52.08       41.87      4.44 o 
  -2   1  13     2152.72     2162.53     36.89 o 
  -1   1  13      549.21      570.40     10.19 o 
   0   1  13     2602.96     2374.63     36.81 o 
   1   1  13       11.52        7.00      2.03 o 
   2   1  13      423.42      402.69      9.57 o 
   3   1  13      943.20      946.12     22.61 o 
   4   1  13     1103.29     1067.82     21.10 o 
   5   1  13       25.22        9.93      5.22 o 
   6   1  13       17.96        9.94      5.65 o 
   7   1  13      238.30      230.65     12.37 o 
   8   1  13       39.46       29.55      8.59 o 
   9   1  13      121.46      149.00     13.75 o 
  10   1  13      185.61      170.74     13.96 o 
  11   1  13       11.30        1.17     11.34 o 
  12   1  13        0.00       -5.15     10.14 o 
 -14   2  13       42.61       48.67     12.89 o 
 -13   2  13      333.76      301.54     22.06 o 
 -12   2  13      233.08      280.71     16.21 o 
 -11   2  13     3240.12     3191.72     71.88 o 
 -10   2  13      783.02      730.40     28.09 o 
  -9   2  13      130.86      152.36     12.41 o 
  -8   2  13     1408.93     1384.97     34.76 o 
  -7   2  13      133.57      169.36     14.17 o 
  -6   2  13      375.17      345.25     12.63 o 
  -5   2  13     1480.65     1319.58     48.05 o 
  -4   2  13       27.03       20.02      3.82 o 
  -3   2  13     5075.10     5460.60     91.75 o 
  -2   2  13     1851.04     1907.63     29.50 o 
  -1   2  13       61.81       91.53      3.46 o 
   0   2  13     1122.77     1036.86     16.99 o 
   1   2  13     6275.55     6509.79     94.38 o 
   2   2  13       59.80       82.12      4.74 o 
   3   2  13        0.82        7.03      4.52 o 
   4   2  13      305.08      304.59     13.36 o 
   5   2  13       43.31       41.86      5.15 o 
   6   2  13       23.92        9.85      5.92 o 
   7   2  13      177.30      152.15     10.28 o 
   8   2  13       14.95      -12.08     11.34 o 
   9   2  13       50.38       75.46     11.24 o 
  10   2  13       71.19       76.01     11.44 o 
  11   2  13       20.56        8.58     10.37 o 
  12   2  13        0.00       -5.19     10.28 o 
 -13   3  13      183.25      216.25     15.94 o 
 -12   3  13        7.06        8.75      9.76 o 
 -11   3  13      307.87      311.52     16.47 o 
 -10   3  13       98.52       99.54     26.98 o 
  -9   3  13      214.62      213.91     12.72 o 
  -8   3  13     1198.69     1179.43     30.76 o 
  -7   3  13     1676.44     1600.06     37.90 o 
  -6   3  13       97.90      101.76      9.76 o 
  -5   3  13     1916.53     1896.18     35.75 o 
  -4   3  13        0.24       22.93      2.89 o 
  -3   3  13     4950.79     4769.12     62.16 o 
  -2   3  13      923.38     1031.81     15.58 o 
  -1   3  13     2976.47     2833.70     37.88 o 
   0   3  13      246.36      213.75      5.13 o 
   1   3  13     1067.02      952.71     14.72 o 
   2   3  13      651.64      585.21     10.43 o 
   3   3  13     1776.88     1725.01     31.65 o 
   4   3  13       93.20       73.09      6.74 o 
   5   3  13      110.96       92.58      9.31 o 
   6   3  13       33.94       35.72      7.14 o 
   7   3  13      557.31      508.50     21.32 o 
   8   3  13      180.26      189.43     12.63 o 
   9   3  13        0.50       -5.09      8.01 o 
  10   3  13       80.87       70.73     17.99 o 
  11   3  13       20.90       -3.51     17.00 o 
  12   3  13        5.77       -9.89     18.98 o 
 -13   4  13     1096.47     1171.72     36.94 o 
 -12   4  13     1398.18     1492.59     41.65 o 
 -11   4  13        2.97        3.01     10.10 o 
 -10   4  13       24.79       26.81      8.82 o 
  -9   4  13     2446.12     2638.02     50.61 o 
  -8   4  13     6988.70     6926.33    145.05 o 
  -7   4  13      177.57      207.64     18.62 o 
  -6   4  13     7692.97     7597.26    113.75 o 
  -5   4  13       70.88       78.70      6.91 o 
  -4   4  13       18.76        8.79      2.94 o 
  -3   4  13     1253.23     1370.40     20.45 o 
  -2   4  13     3823.10     3738.01     49.69 o 
  -1   4  13      108.33      193.76      9.32 o 
   0   4  13      168.38      134.98      4.44 o 
   1   4  13        8.14        5.96      3.45 o 
   2   4  13      215.79      243.42     11.45 o 
   3   4  13      205.10      270.21     13.30 o 
   4   4  13       89.16      130.27     16.24 o 
   5   4  13      152.98      129.08     15.03 o 
   6   4  13       39.42       31.95      6.78 o 
   7   4  13       44.89       30.94     26.12 o 
   8   4  13        0.00        2.19      9.73 o 
   9   4  13      124.36      163.59     17.87 o 
  10   4  13      141.06      138.18     15.40 o 
  11   4  13       21.34      -18.73     12.49 o 
 -12   5  13       17.82       14.05     16.26 o 
 -11   5  13      123.56      128.14     23.66 o 
 -10   5  13       54.63       82.55     19.22 o 
  -9   5  13      315.58      324.30     25.14 o 
  -8   5  13       10.50       19.96     12.81 o 
  -7   5  13      709.45      675.28     18.38 o 
  -6   5  13      275.72      266.07     10.48 o 
  -5   5  13      613.25      546.32     15.44 o 
  -4   5  13        2.89       16.35      6.49 o 
  -3   5  13      193.16      183.16      8.35 o 
  -2   5  13       30.26       41.47      5.65 o 
  -1   5  13      192.25      182.68      8.18 o 
   0   5  13        2.33       -2.16      4.22 o 
   1   5  13      116.60      100.04      6.99 o 
   2   5  13       20.44       30.41      6.87 o 
   3   5  13       52.66       50.87      8.34 o 
   4   5  13       17.05       31.54     10.35 o 
   5   5  13       50.28       53.60     15.03 o 
   6   5  13      175.95      238.42     13.48 o 
   7   5  13      191.50      166.22     18.98 o 
   8   5  13      336.84      304.47     16.29 o 
 -11   6  13       88.34      237.81     26.37 o 
 -10   6  13        7.07       -3.70     15.28 o 
  -9   6  13      121.39      133.81     21.19 o 
  -8   6  13      448.72      417.71     18.88 o 
  -7   6  13       94.89      175.37     10.02 o 
  -6   6  13     6369.90     6012.20    108.71 o 
  -5   6  13     2022.12     2467.65     49.27 o 
  -4   6  13      167.79      147.45      8.58 o 
  -3   6  13     1078.48     1149.60     26.66 o 
  -2   6  13     1638.98     1678.47     35.53 o 
  -1   6  13      552.49      483.84     15.00 o 
   0   6  13     2257.01     2098.34     42.83 o 
   1   6  13       26.54       19.58      6.21 o 
   2   6  13       11.95       18.96      6.97 o 
   3   6  13      473.25      452.77     18.19 o 
   4   6  13      966.97      915.77     28.74 o 
   5   6  13      237.30      236.12     13.76 o 
   6   6  13        3.00       11.58      8.36 o 
   7   6  13        0.05       10.90      8.69 o 
   8   6  13      188.28      161.57     13.07 o 
   9   6  13        8.53        9.30     10.98 o 
  -9   7  13        7.61        8.38     18.98 o 
  -8   7  13       17.96       37.70     17.74 o 
  -7   7  13      195.62      195.18     20.08 o 
  -6   7  13      343.39      375.70     14.86 o 
  -5   7  13      230.48      229.57     11.49 o 
  -4   7  13      158.28      166.49     10.09 o 
  -3   7  13       83.46      112.74      9.29 o 
  -2   7  13      670.69      664.47     19.30 o 
  -1   7  13      297.54      258.79     11.82 o 
   0   7  13       98.89      125.37     10.49 o 
   1   7  13       57.72       92.49      9.16 o 
   2   7  13      290.90      287.01     12.57 o 
   3   7  13       26.08       23.46      9.83 o 
   4   7  13        2.46       -7.15      8.36 o 
   5   7  13        8.18       10.21      9.39 o 
   6   7  13       91.59      118.96     14.10 o 
   7   7  13       18.99       15.68     20.70 o 
   8   7  13       22.56       33.56     13.68 o 
  -7   8  13        2.45      -14.29     17.25 o 
  -6   8  13        1.38       47.30     12.55 o 
  -5   8  13      293.36      351.84     23.04 o 
  -4   8  13     1461.35     1430.11     43.10 o 
  -3   8  13      421.93      407.67     20.07 o 
  -2   8  13       10.61       27.85     10.76 o 
  -1   8  13       45.38       36.02     11.66 o 
   0   8  13      304.72      228.36     15.23 o 
   1   8  13      204.95      199.45     15.15 o 
   2   8  13      259.05      218.87     15.32 o 
   3   8  13        0.52      -13.68      9.76 o 
   4   8  13        0.00       11.83     15.03 o 
   5   8  13       51.71       64.56     18.48 o 
  -3   9  13       61.86       54.73     13.75 o 
  -2   9  13      232.25      219.38     17.07 o 
  -1   9  13       12.43       23.12     12.14 o 
   0   9  13        7.29        8.63     11.09 o 
   1   9  13        0.27        8.88     11.56 o 
 -14   0  14     2213.73     2413.05     86.25 o 
 -13   0  14       63.95       65.80     17.25 o 
 -12   0  14    15344.99    15200.86    419.18 o 
 -11   0  14     1708.79     1741.53     62.59 o 
 -10   0  14    22410.59    23045.01    621.50 o 
  -9   0  14      518.13      511.84     25.88 o 
  -8   0  14     4293.14     4464.84    130.12 o 
  -7   0  14      635.06      649.84     27.35 o 
  -6   0  14    99245.31   107091.33   2823.61 o 
  -5   0  14     2063.32     2164.65     65.55 o 
  -4   0  14     1501.10     1244.72     40.17 o 
  -3   0  14      777.08      747.18     26.12 o 
  -2   0  14    79724.84    85220.98   1665.56 o 
  -1   0  14     1219.16     1118.71     24.66 o 
   0   0  14      929.92     1152.64     25.09 o 
   1   0  14       40.97       53.66      3.49 o 
   2   0  14     1286.01     1059.33     24.21 o 
   3   0  14       12.06        9.26      8.87 o 
   4   0  14     8458.29     8502.81    170.63 o 
   5   0  14      286.86      265.69      9.14 o 
   6   0  14      715.38      686.80     29.33 o 
   7   0  14        0.75       -9.61      8.13 o 
   8   0  14      334.95      311.24     21.93 o 
   9   0  14        0.92        9.12     12.32 o 
  10   0  14      344.69      338.84     24.15 o 
  11   0  14        8.34       -4.19     13.55 o 
  12   0  14        0.06        7.15     15.28 o 
 -14   1  14       48.24       21.09     11.99 o 
 -13   1  14      497.83      480.61     21.26 o 
 -12   1  14       13.60       26.44      9.93 o 
 -11   1  14     1141.81     1165.34     33.11 o 
 -10   1  14       39.73       46.87      9.40 o 
  -9   1  14      474.15      456.02     17.43 o 
  -8   1  14       17.84       14.12      6.27 o 
  -7   1  14     5069.94     4906.70     99.15 o 
  -6   1  14      360.21      342.74     12.72 o 
  -5   1  14     1698.11     1821.21     39.82 o 
  -4   1  14       78.88       86.40      5.92 o 
  -3   1  14      253.56      235.95      6.87 o 
  -2   1  14      540.12      550.29     12.49 o 
  -1   1  14     1048.65      973.28     15.91 o 
   0   1  14      374.27      403.35     26.14 o 
   1   1  14      291.07      264.51      5.98 o 
   2   1  14      578.42      489.96     11.14 o 
   3   1  14     2996.59     2789.31     41.82 o 
   4   1  14       81.73       78.49      5.23 o 
   5   1  14       11.36       13.03      3.80 o 
   6   1  14      172.03      150.70      9.58 o 
   7   1  14      452.77      384.07     15.77 o 
   8   1  14      274.33      271.69     14.63 o 
   9   1  14     1410.99     1521.62     40.43 o 
  10   1  14        8.27        4.95      8.63 o 
  11   1  14       63.44       60.75     11.24 o 
  12   1  14       12.12       19.17     12.08 o 
 -14   2  14     2168.66     2260.55     58.46 o 
 -13   2  14      181.02      224.81     18.85 o 
 -12   2  14     3060.18     3124.82     72.14 o 
 -11   2  14      871.33      966.76     30.14 o 
 -10   2  14      351.88      322.59     15.86 o 
  -9   2  14     3118.99     3067.17     67.26 o 
  -8   2  14    13625.36    14180.98    272.79 o 
  -7   2  14      792.97      779.24     21.95 o 
  -6   2  14     1326.58     1341.44     31.80 o 
  -5   2  14    11443.92    11450.79    218.95 o 
  -4   2  14     3522.91     4131.04     68.92 o 
  -3   2  14     7947.04     8634.15    241.71 o 
  -2   2  14       34.95       30.71      2.95 o 
  -1   2  14     1019.28      840.90     14.22 o 
   0   2  14      216.07      268.55      7.22 o 
   1   2  14      618.18      631.65     21.06 o 
   2   2  14     5954.59     6416.95     91.75 o 
   3   2  14      872.13      816.70     16.18 o 
   4   2  14     4025.62     3744.59     63.75 o 
   5   2  14       49.37       23.88      4.57 o 
   6   2  14      515.93      478.20     16.81 o 
   7   2  14       90.85       88.56     18.85 o 
   8   2  14        0.00      -15.53     10.35 o 
   9   2  14        5.16        2.83      8.45 o 
  10   2  14      246.95      223.49     14.62 o 
  11   2  14        1.76        1.42     10.36 o 
  12   2  14        0.33       -5.62     10.94 o 
 -13   3  14       11.38       22.33     12.02 o 
 -12   3  14       37.31       43.74     11.33 o 
 -11   3  14       80.76       84.04     24.03 o 
 -10   3  14      152.87      144.89     11.48 o 
  -9   3  14       87.83       97.77     25.88 o 
  -8   3  14      239.94      250.86     12.89 o 
  -7   3  14       17.60       27.56     12.42 o 
  -6   3  14      753.98      702.14     34.43 o 
  -5   3  14      660.66      701.92     16.40 o 
  -4   3  14     1125.17     1114.40     17.20 o 
  -3   3  14     2149.84     2244.27     30.96 o 
  -2   3  14     5214.25     5052.45     65.55 o 
  -1   3  14      795.38      834.58     13.03 o 
   0   3  14       15.69       11.16      2.34 o 
   1   3  14       29.46       31.80      4.09 o 
   2   3  14      762.47      677.31     11.66 o 
   3   3  14      985.31      981.61     20.24 o 
   4   3  14      139.52      114.94      7.66 o 
   5   3  14       30.85       31.39      5.36 o 
   6   3  14       11.96        7.29      4.98 o 
   7   3  14      122.60      132.40     10.94 o 
   8   3  14       63.69       61.85     16.26 o 
   9   3  14       25.88       28.82     11.34 o 
  10   3  14      163.51      175.45     14.50 o 
  11   3  14        5.66        7.39     11.15 o 
  12   3  14        0.07      -12.48     12.94 o 
 -13   4  14       11.12       63.39     14.53 o 
 -12   4  14       44.83       95.67     17.25 o 
 -11   4  14       18.10       16.18     10.09 o 
 -10   4  14       36.42       38.05      8.95 o 
  -9   4  14      830.39      863.16     22.42 o 
  -8   4  14      129.96      160.46     21.81 o 
  -7   4  14     7178.41     7233.02    171.00 o 
  -6   4  14      265.93      354.74     18.86 o 
  -5   4  14     1128.30     1075.89     17.53 o 
  -4   4  14      317.16      364.29      8.18 o 
  -3   4  14      279.59      321.74      9.28 o 
  -2   4  14      172.38      853.62     21.07 o 
  -1   4  14     2759.43     2765.07     50.63 o 
   0   4  14      204.92      161.56      4.90 o 
   1   4  14      238.36      203.96      5.67 o 
   2   4  14      630.81      620.55     11.41 o 
   3   4  14     2251.68     2257.69     35.60 o 
   4   4  14     1717.54     1767.95     29.39 o 
   5   4  14       52.32       51.33      9.63 o 
   6   4  14      158.57      146.15      9.29 o 
   7   4  14      111.58       88.04     42.88 o 
   8   4  14        2.11       10.48      8.79 o 
   9   4  14      171.01      208.93     20.58 o 
  10   4  14        2.81       -2.24     11.67 o 
  11   4  14       16.35       -3.88     12.54 o 
 -12   5  14        0.59       12.32     17.25 o 
 -11   5  14       38.96       27.35     17.50 o 
 -10   5  14        2.73        8.63     14.05 o 
  -9   5  14       68.91       77.13     17.00 o 
  -8   5  14      335.46      307.79     24.15 o 
  -7   5  14      123.53      125.10      8.83 o 
  -6   5  14      101.03       94.28     12.44 o 
  -5   5  14      204.81      238.25      9.87 o 
  -4   5  14        6.37       11.10      4.93 o 
  -3   5  14        7.12       26.80      5.19 o 
  -2   5  14      619.54      557.36     15.05 o 
  -1   5  14      157.54      146.63      7.57 o 
   0   5  14      182.17      162.29      7.89 o 
   1   5  14       28.99       42.34      8.01 o 
   2   5  14      307.60      276.27     10.25 o 
   3   5  14       18.73       14.23      6.36 o 
   4   5  14      197.43      189.80     11.04 o 
   5   5  14       33.02       40.64      8.18 o 
   6   5  14      508.50      500.06     19.32 o 
   7   5  14      270.57      280.19     15.25 o 
   8   5  14        0.33       13.40      8.88 o 
 -11   6  14      701.74      793.26     45.59 o 
 -10   6  14        2.30       11.09     16.26 o 
  -9   6  14      112.25      142.19     21.93 o 
  -8   6  14       44.30       59.88     16.76 o 
  -7   6  14     1763.24     1559.02     34.71 o 
  -6   6  14      645.79      852.94     22.24 o 
  -5   6  14     1045.21     1078.01     25.93 o 
  -4   6  14       99.56      102.40      9.55 o 
  -3   6  14     1333.90     1176.05     27.03 o 
  -2   6  14       52.16       82.90      9.15 o 
  -1   6  14      259.19      306.92     11.84 o 
   0   6  14        1.42       33.60      7.57 o 
   1   6  14      264.21      282.12     11.43 o 
   2   6  14      163.51      137.07      8.33 o 
   3   6  14      495.18      483.78     18.93 o 
   4   6  14      164.93      199.66     12.69 o 
   5   6  14      522.90      529.45     20.72 o 
   6   6  14       77.90      103.56     13.06 o 
   7   6  14      161.93      154.91     12.18 o 
   8   6  14      226.88      221.52     22.67 o 
   9   6  14       76.00       93.14     15.89 o 
  -9   7  14        3.81        0.25     16.76 o 
  -8   7  14       32.40       17.50     17.00 o 
  -7   7  14       31.74      103.30     13.01 o 
  -6   7  14      584.24      538.69     22.35 o 
  -5   7  14     1161.46     1192.85     36.42 o 
  -4   7  14      125.49      140.76     17.87 o 
  -3   7  14      661.39      619.33     27.23 o 
  -2   7  14        6.13       38.51     19.59 o 
  -1   7  14      504.51      596.87     23.34 o 
   0   7  14       28.10       41.07     10.18 o 
   1   7  14      381.14      367.48     17.86 o 
   2   7  14      230.12      219.97     17.74 o 
   3   7  14       27.51       38.42     10.54 o 
   4   7  14       20.50       -2.46     13.06 o 
   5   7  14       37.94       34.99     14.79 o 
   6   7  14        7.51        8.87     14.29 o 
   7   7  14      157.50      154.27     22.92 o 
  -7   8  14       16.69       22.67     16.51 o 
  -6   8  14       44.63       57.66     12.79 o 
  -5   8  14      970.26      946.72     32.61 o 
  -4   8  14     1113.78     1103.45     35.93 o 
  -3   8  14        5.78       22.18     11.09 o 
  -2   8  14      326.72      322.58     17.88 o 
  -1   8  14       99.24       77.93     12.81 o 
   0   8  14       59.82       50.42     11.01 o 
   1   8  14      173.68      148.71     13.89 o 
   2   8  14        8.15       29.96     10.97 o 
   3   8  14       20.24       -0.90     10.19 o 
   4   8  14      119.49      115.70     15.24 o 
   5   8  14       86.78       77.13     19.96 o 
  -2   9  14       38.49       77.29     23.66 o 
  -1   9  14       20.00       26.59     12.14 o 
   0   9  14       13.91       21.32     13.68 o 
   1   9  14       54.46       58.90     13.83 o 
 -14   1  15       22.21       18.36     11.67 o 
 -13   1  15        1.23        1.77      9.44 o 
 -12   1  15        0.69       15.03      9.24 o 
 -11   1  15        0.05        1.88      8.71 o 
 -10   1  15      100.46      107.08     18.11 o 
  -9   1  15      243.94      240.63     12.63 o 
  -8   1  15      375.80      352.92     14.02 o 
  -7   1  15      128.44      123.33      8.28 o 
  -6   1  15      310.86      243.47     10.72 o 
  -5   1  15       55.59       43.25      5.67 o 
  -4   1  15        1.32        1.26      3.65 o 
  -3   1  15       36.93       12.94      2.82 o 
  -2   1  15     1836.60     2016.94     35.06 o 
  -1   1  15      414.93      424.51      8.43 o 
   0   1  15      604.17      583.37     13.30 o 
   1   1  15       24.13       33.25      2.57 o 
   2   1  15       42.89       19.42      3.02 o 
   3   1  15      313.22      285.69      8.39 o 
   4   1  15        0.74       -5.34      3.56 o 
   5   1  15       33.74       36.77      4.46 o 
   6   1  15     1162.46     1146.39     23.75 o 
   7   1  15      748.75      730.34     23.09 o 
   8   1  15      184.99      176.55     12.26 o 
  10   1  15      255.40      220.04     14.26 o 
  11   1  15       38.43       19.37      9.72 o 
  12   1  15        6.93       -2.68     10.89 o 
 -14   2  15      555.06      584.25     25.34 o 
 -13   2  15       49.42      127.17     15.11 o 
 -12   2  15        4.71       59.29     11.76 o 
 -11   2  15    10535.17    10633.46    210.76 o 
 -10   2  15      875.87      830.98     26.22 o 
  -9   2  15     6452.02     6166.60    125.11 o 
  -8   2  15     1137.98     1125.77     32.53 o 
  -7   2  15       31.89       55.02     20.21 o 
  -6   2  15      182.30      194.95     15.16 o 
  -5   2  15    29508.03    33352.46    525.55 o 
  -4   2  15     4425.71     4820.08     79.85 o 
  -3   2  15     8168.57     8779.72    124.32 o 
  -2   2  15      101.00       89.94      4.61 o 
  -1   2  15     6925.92     6400.10     96.37 o 
   0   2  15      823.15      804.01     17.68 o 
   1   2  15      167.87      155.77      7.36 o 
   2   2  15        9.17       20.88      4.08 o 
   3   2  15    11338.58    11729.37    165.31 o 
   4   2  15       19.92       54.77      5.56 o 
   5   2  15        0.01        1.27      4.27 o 
   6   2  15      321.70      288.81     13.24 o 
   7   2  15      723.56      698.46     22.30 o 
   8   2  15      103.28       68.33     11.40 o 
   9   2  15      107.35      126.39     15.53 o 
  10   2  15       23.19       25.33     13.68 o 
  11   2  15       29.54       14.22     10.63 o 
  12   2  15       14.73       -3.00     11.58 o 
 -13   3  15      195.94      213.93     16.19 o 
 -12   3  15       98.97      106.34     18.11 o 
 -11   3  15       51.02       55.39     11.58 o 
 -10   3  15       83.22       88.20     17.25 o 
  -9   3  15      310.36      331.71     15.42 o 
  -8   3  15      739.71      806.49     24.13 o 
  -7   3  15     1453.28     1388.18     28.56 o 
  -6   3  15      306.78      285.70      9.86 o 
  -5   3  15     2290.72     2214.07     41.12 o 
  -4   3  15       14.04       32.90      3.66 o 
  -3   3  15     2034.79     1942.99     27.36 o 
  -2   3  15     1573.74     1688.31     23.93 o 
  -1   3  15     3397.39     3168.65     42.20 o 
   0   3  15        0.10       14.44      3.51 o 
   1   3  15      240.23      209.43      6.03 o 
   2   3  15      567.93      494.35      9.44 o 
   3   3  15     2091.79     1954.39     36.79 o 
   4   3  15      438.81      424.49     14.72 o 
   5   3  15      109.91       95.21      6.93 o 
   6   3  15      186.39      184.82      8.87 o 
   7   3  15      613.32      598.22     20.56 o 
   8   3  15       46.79       14.79     11.83 o 
   9   3  15       45.59       46.29     10.31 o 
  10   3  15       59.85       91.15     13.07 o 
  11   3  15       90.10       72.83     13.75 o 
 -13   4  15     1496.84     1605.75     45.64 o 
 -12   4  15      658.75      739.68     26.99 o 
 -11   4  15      277.20      277.26     15.27 o 
 -10   4  15      265.05      318.91     13.60 o 
  -9   4  15      522.65      503.04     16.29 o 
  -8   4  15      665.89      614.34     25.88 o 
  -7   4  15     3056.28     3344.83     59.90 o 
  -6   4  15      168.88      154.53     10.07 o 
  -5   4  15        4.01       60.01      5.23 o 
  -4   4  15     7219.05     7290.45     94.39 o 
  -3   4  15      159.90      410.76      8.68 o 
  -2   4  15    32858.07    33042.90    412.73 o 
  -1   4  15      126.65      242.70      8.83 o 
   0   4  15      840.38      829.46     13.61 o 
   1   4  15      183.07      192.46      5.70 o 
   2   4  15     1555.69     1598.77     23.81 o 
   3   4  15      582.46      647.00     13.45 o 
   4   4  15      827.25      759.11     17.07 o 
   5   4  15      173.08      187.08     14.70 o 
   6   4  15      444.89      442.29     17.15 o 
   7   4  15       14.70       10.61     18.36 o 
   8   4  15      546.87      608.95     29.57 o 
   9   4  15      435.58      452.91     20.21 o 
  10   4  15      484.43      519.79     22.72 o 
  11   4  15        1.73      -19.47     12.98 o 
 -12   5  15       79.35      126.67     24.15 o 
 -11   5  15        1.44        1.73     15.28 o 
 -10   5  15       66.20       72.94     18.24 o 
  -9   5  15      225.95      223.51     21.93 o 
  -8   5  15        2.09       -3.45     12.81 o 
  -7   5  15      108.77      107.63     11.61 o 
  -6   5  15        4.35       18.73      7.20 o 
  -5   5  15      417.42      369.60     12.39 o 
  -4   5  15       35.98       30.31      5.48 o 
  -3   5  15      150.30      132.74      7.39 o 
  -2   5  15       30.70       56.75      6.18 o 
  -1   5  15      292.16      275.70     10.23 o 
   0   5  15        0.04        8.45      5.44 o 
   1   5  15       32.17       22.36      5.29 o 
   2   5  15        0.01       13.10      5.06 o 
   3   5  15        3.81       11.01      6.27 o 
   4   5  15       44.08       87.87      9.56 o 
   5   5  15        4.19       12.47      7.29 o 
   6   5  15       69.32      107.71      9.84 o 
   7   5  15      590.45      565.98     21.61 o 
   8   5  15        9.07       16.73     15.16 o 
 -11   6  15      541.60      610.90     39.68 o 
 -10   6  15       24.52       12.08     16.51 o 
  -9   6  15       63.76       57.66     16.26 o 
  -8   6  15      119.09      148.11     22.92 o 
  -7   6  15      247.35      264.30     11.85 o 
  -6   6  15      129.62      175.39     11.25 o 
  -5   6  15      872.55      891.96     22.63 o 
  -4   6  15      468.70      411.58     13.92 o 
  -3   6  15       15.60       42.18      8.64 o 
  -2   6  15       34.98       46.18      7.01 o 
  -1   6  15      116.90      427.66     14.37 o 
   0   6  15      123.51      135.65      8.57 o 
   1   6  15        0.39       18.58      6.30 o 
   2   6  15        9.99       15.42      6.34 o 
   3   6  15       99.58      210.63     11.11 o 
   4   6  15       71.76      103.94     18.48 o 
   5   6  15      127.10      159.06     11.91 o 
   6   6  15      372.31      330.37     16.81 o 
   7   6  15      169.26      175.70     13.06 o 
   8   6  15       34.90       57.29     11.32 o 
   9   6  15       12.30       35.25     11.89 o 
  -9   7  15        4.64       10.60     18.24 o 
  -8   7  15       15.76       17.50     16.76 o 
  -7   7  15      251.22      207.03     14.33 o 
  -6   7  15      122.58      150.17     19.10 o 
  -5   7  15      112.10      160.96     12.88 o 
  -4   7  15       93.63       84.65     12.08 o 
  -3   7  15       81.88      128.99     13.25 o 
  -2   7  15       81.80       76.17     11.51 o 
  -1   7  15      416.89      386.93     18.45 o 
   0   7  15      173.86      197.93     13.85 o 
   1   7  15      361.47      326.77     17.16 o 
   2   7  15      480.42      488.97     20.91 o 
   3   7  15       95.03       60.98     11.40 o 
   4   7  15       49.84       38.76     10.91 o 
   5   7  15       46.60       37.46     13.80 o 
   6   7  15        2.00       26.37     13.80 o 
   7   7  15       38.23       57.17     17.50 o 
  -7   8  15       25.10       52.49     19.47 o 
  -6   8  15      118.70      124.38     16.03 o 
  -5   8  15      854.68      889.30     31.50 o 
  -4   8  15        9.87       48.09     16.76 o 
  -3   8  15      209.93      172.21     14.49 o 
  -2   8  15       36.00       59.55     18.85 o 
  -1   8  15       15.75       26.77     19.84 o 
   0   8  15        3.06       20.87     10.88 o 
   1   8  15        3.72        0.09      9.37 o 
   2   8  15      224.51      166.83     14.03 o 
   3   8  15       34.56       15.41     10.94 o 
   4   8  15        1.87        7.06     10.28 o 
   5   8  15        3.29       13.01     11.44 o 
  -2   9  15      135.49      121.58     16.10 o 
  -1   9  15      143.91      102.33     16.26 o 
   0   9  15      263.00      245.83     17.86 o 
 -14   0  16        3.64       -0.99     15.77 o 
 -13   0  16        0.70      -17.50     13.31 o 
 -12   0  16     2243.27     2245.97     77.87 o 
 -11   0  16      288.79      315.68     23.66 o 
 -10   0  16    28004.79    28217.84    757.78 o 
  -9   0  16     1429.31     1446.30     51.50 o 
  -8   0  16     4923.23     4730.49    137.51 o 
  -7   0  16       12.02        9.36      7.15 o 
  -6   0  16     1985.26     1593.92     51.75 o 
  -5   0  16     1054.17     1226.49     41.65 o 
  -4   0  16    91928.66   100831.48   2669.34 o 
  -3   0  16     1988.71     2069.28     61.85 o 
  -2   0  16    50626.48    53279.54   1041.23 o 
  -1   0  16       36.25       40.82      3.70 o 
   0   0  16    56271.32    53382.51   1043.84 o 
   1   0  16     3655.13     3400.83     69.64 o 
   2   0  16    35799.23    35415.36    938.66 o 
   3   0  16       73.15       48.39      4.81 o 
   4   0  16    10606.02    11576.93    231.07 o 
   5   0  16        0.29        1.56      6.16 o 
   6   0  16     2884.28     3035.54     93.15 o 
   7   0  16       32.53        1.48      9.86 o 
   8   0  16        1.54      -17.37     11.58 o 
   9   0  16       24.79       -2.71     12.57 o 
  10   0  16      806.78      842.30     39.68 o 
  11   0  16       13.60       21.44     14.29 o 
  12   0  16      187.48      204.54     22.67 o 
 -14   1  16        1.62      -10.91     10.79 o 
 -13   1  16      121.26      128.79     14.46 o 
 -12   1  16       33.56       48.81     10.97 o 
 -11   1  16        0.26       -5.03      8.52 o 
 -10   1  16        0.95       15.89      8.71 o 
  -9   1  16     1170.56     1154.75     30.93 o 
  -8   1  16        0.96       -0.52      5.84 o 
  -7   1  16      184.75      138.98      9.32 o 
  -6   1  16        0.01       -0.41      4.62 o 
  -5   1  16      262.61      346.73     12.28 o 
  -4   1  16        1.53        1.36      3.47 o 
  -3   1  16       54.18       17.98      3.15 o 
  -2   1  16      957.40      946.36     18.40 o 
  -1   1  16     2424.80     2412.32     36.10 o 
   0   1  16      288.37      311.45     19.10 o 
   1   1  16     1134.74     1043.56     23.92 o 
   2   1  16      205.53      152.70      4.89 o 
   3   1  16      715.01      563.44     13.06 o 
   4   1  16       15.64       10.24      3.87 o 
   5   1  16       13.45       12.00      3.94 o 
   6   1  16      511.39      503.13     17.68 o 
   7   1  16     2973.32     2950.85     65.52 o 
   8   1  16      228.31      210.71     13.77 o 
   9   1  16      622.61      635.96     23.52 o 
  10   1  16       73.96       69.62     16.63 o 
  11   1  16       58.22       51.11     11.67 o 
  12   1  16        8.64       -0.62     11.67 o 
 -14   2  16        7.21        3.32     11.91 o 
 -13   2  16      143.26      187.48     15.07 o 
 -12   2  16     3670.11     3838.71     85.65 o 
 -11   2  16     3538.11     3620.82    150.08 o 
 -10   2  16      466.54      473.27     19.08 o 
  -9   2  16      402.48      343.89     15.94 o 
  -8   2  16     4377.37     4488.73     93.14 o 
  -7   2  16      230.69      206.83     10.80 o 
  -6   2  16     2465.07     2527.47     54.11 o 
  -5   2  16     6326.80     6266.79    103.24 o 
  -4   2  16      268.34      314.22      9.51 o 
  -3   2  16      348.46      318.08     12.75 o 
  -2   2  16        0.75        6.61      3.32 o 
  -1   2  16     1331.08     1104.56     44.45 o 
   0   2  16     7042.26     6433.09    188.22 o 
   1   2  16     3769.17     3953.56     70.93 o 
   2   2  16     2178.92     2135.38     33.12 o 
   3   2  16     9503.60     9857.02    139.77 o 
   4   2  16     1481.34     1600.95     26.67 o 
   5   2  16       20.49       18.42      4.46 o 
   6   2  16      112.49      121.83     10.98 o 
   7   2  16        5.26       -2.12      7.84 o 
   8   2  16     1573.95     1527.57     40.08 o 
   9   2  16       22.63       10.10     13.06 o 
  10   2  16        1.68        3.78      9.66 o 
  11   2  16        3.46       -2.58     10.53 o 
  12   2  16       19.72       10.60     11.66 o 
 -13   3  16        6.90       14.19     11.66 o 
 -12   3  16        0.98        9.95     10.54 o 
 -11   3  16      158.56      161.66     13.24 o 
 -10   3  16      238.10      239.49     17.99 o 
  -9   3  16       78.44       66.76     17.25 o 
  -8   3  16     1333.36     1345.76     34.33 o 
  -7   3  16      618.51      673.14     17.34 o 
  -6   3  16      910.87      884.81     19.87 o 
  -5   3  16       89.61       89.59      9.49 o 
  -4   3  16       22.31        9.77      2.73 o 
  -3   3  16      535.06      570.52     10.21 o 
  -2   3  16     1190.79     1036.67     15.86 o 
  -1   3  16     1374.37     1426.27     20.52 o 
   0   3  16      426.11      377.69      7.42 o 
   1   3  16       14.94       48.62      4.89 o 
   2   3  16      967.61      859.62     14.15 o 
   3   3  16      907.97      900.48     19.84 o 
   4   3  16      436.23      422.27     10.55 o 
   5   3  16        0.01       22.70      7.91 o 
   6   3  16       17.04       20.40      7.54 o 
   7   3  16      287.46      271.72     13.85 o 
   8   3  16      422.99      394.67     17.33 o 
   9   3  16        5.60       20.66     11.95 o 
  10   3  16      232.70      240.97     15.85 o 
  11   3  16       10.94       -3.48     11.33 o 
 -13   4  16      843.94      906.36     31.97 o 
 -12   4  16      265.66      253.29     16.55 o 
 -11   4  16       88.93       92.22     10.71 o 
 -10   4  16       21.33       60.47      9.11 o 
  -9   4  16     3015.84     2898.21     54.71 o 
  -8   4  16      212.17      256.98     14.06 o 
  -7   4  16     3960.64     3935.01     69.30 o 
  -6   4  16      222.45      239.98     11.13 o 
  -5   4  16      628.97      574.78     11.22 o 
  -4   4  16     1477.65     1719.45     25.44 o 
  -3   4  16     7234.91     7519.76     96.96 o 
  -2   4  16     2501.00     3187.18     57.18 o 
  -1   4  16      856.81      803.78     13.67 o 
   0   4  16      196.77      276.68      6.65 o 
   1   4  16      307.68      308.91      7.26 o 
   2   4  16      457.22      451.10      9.44 o 
   3   4  16        0.08       19.92      4.88 o 
   4   4  16      905.39     1175.46     36.99 o 
   5   4  16     2162.99     2229.75     48.72 o 
   6   4  16        2.18       81.43     10.10 o 
   7   4  16        0.50       -7.05      5.97 o 
   8   4  16      233.86      237.63     14.45 o 
   9   4  16      564.74      601.81     29.57 o 
  10   4  16      147.13      216.38     16.51 o 
  11   4  16      264.41      279.40     19.08 o 
 -12   5  16      404.59      391.09     32.53 o 
 -11   5  16       88.39       70.73     20.21 o 
 -10   5  16      107.44      100.54     18.98 o 
  -9   5  16       56.02       98.82     18.73 o 
  -8   5  16       12.81        9.86     12.08 o 
  -7   5  16      328.97      342.97     16.88 o 
  -6   5  16      790.08      758.08     19.43 o 
  -5   5  16      291.34      283.36     10.72 o 
  -4   5  16      399.33      356.99     11.68 o 
  -3   5  16       48.05       42.47      6.06 o 
  -2   5  16       32.30       30.85      5.60 o 
  -1   5  16       96.87       94.73      6.33 o 
   0   5  16        0.19        1.06      4.49 o 
   1   5  16       24.80       14.38      6.70 o 
   2   5  16      253.47      229.88      9.61 o 
   3   5  16      147.29      140.43      9.23 o 
   4   5  16      985.74      955.52     45.71 o 
   5   5  16       10.50       19.26      7.74 o 
   6   5  16      282.27      283.77     14.28 o 
   7   5  16        2.06       56.01     10.53 o 
   8   5  16       69.32       79.97     11.67 o 
 -10   6  16      398.37      364.23     29.82 o 
  -9   6  16      170.91      141.70     21.69 o 
  -8   6  16        9.69        9.86     14.54 o 
  -7   6  16      456.79      461.49     19.79 o 
  -6   6  16      209.57      191.68     13.23 o 
  -5   6  16        1.49       12.38      7.93 o 
  -4   6  16        0.26        7.34      7.07 o 
  -3   6  16        1.63       23.40      6.37 o 
  -2   6  16       36.10       94.34      7.93 o 
  -1   6  16     7061.32     6772.15    120.80 o 
   0   6  16       92.90       85.83     14.42 o 
   1   6  16      103.05      100.34      8.46 o 
   2   6  16       17.69       12.09      9.30 o 
   3   6  16     1980.06     1877.07     39.84 o 
   4   6  16      585.05      627.33     18.81 o 
   5   6  16      222.69      230.72     13.74 o 
   6   6  16       29.17       81.94     11.67 o 
   7   6  16      520.76      499.76     30.31 o 
   8   6  16        9.59       14.05     15.28 o 
   9   6  16      409.72      422.63     29.57 o 
  -9   7  16       48.45       48.05     18.24 o 
  -8   7  16        0.11       -8.63     14.54 o 
  -7   7  16       76.92       86.71     12.57 o 
  -6   7  16       20.87       51.35     11.12 o 
  -5   7  16      321.76      356.35     17.75 o 
  -4   7  16       12.34       12.86      9.05 o 
  -3   7  16       75.91       77.74     11.41 o 
  -2   7  16       38.80       30.34     10.14 o 
  -1   7  16     1425.78     1379.78     40.34 o 
   0   7  16        6.82       38.37     10.01 o 
   1   7  16      297.34      286.25     16.38 o 
   2   7  16      217.26      231.51     15.07 o 
   3   7  16       42.19       36.75     10.53 o 
   4   7  16        3.35        8.71      9.50 o 
   5   7  16       41.85       38.65     12.44 o 
   6   7  16       81.81       88.72     18.48 o 
   7   7  16       39.29       51.01     17.74 o 
  -7   8  16        0.00       17.38     11.13 o 
  -6   8  16      222.26      167.60     14.88 o 
  -5   8  16      117.85      163.87     14.50 o 
  -4   8  16        0.14       -0.57      9.99 o 
  -3   8  16      100.08       76.76     12.88 o 
  -2   8  16      208.39      177.88     14.72 o 
  -1   8  16       12.71        6.36      9.83 o 
   0   8  16        0.20       15.35     10.23 o 
   1   8  16      153.19      146.32     15.58 o 
   2   8  16      420.63      415.31     20.72 o 
   3   8  16        9.48        9.40     11.04 o 
   4   8  16      237.52      235.97     16.66 o 
   5   8  16       41.03       24.24     12.54 o 
 -14   1  17      242.56      256.43     17.60 o 
 -13   1  17       75.72       86.12     13.06 o 
 -12   1  17      279.51      305.64     16.73 o 
 -11   1  17      284.65      276.15     15.51 o 
 -10   1  17     2573.78     2575.36     59.33 o 
  -9   1  17       58.57       45.68      8.34 o 
  -8   1  17      324.96      278.19     12.98 o 
  -7   1  17       35.39       26.38      7.76 o 
  -6   1  17       46.18       39.51      5.79 o 
  -5   1  17       72.95       71.71      6.97 o 
  -4   1  17       11.95       14.07      3.34 o 
  -3   1  17        3.30        1.05      2.83 o 
  -2   1  17     2057.19     1945.13     34.17 o 
  -1   1  17      848.84      844.18     14.59 o 
   0   1  17     1895.02     1766.60     27.25 o 
   1   1  17        0.57        7.31      2.67 o 
   2   1  17      995.07      965.22     16.63 o 
   3   1  17      501.25      480.50     11.82 o 
   4   1  17       54.01       52.39      4.93 o 
   5   1  17      113.42       88.87      5.94 o 
   6   1  17      170.10      153.35     10.28 o 
   7   1  17      549.81      557.55     20.12 o 
   8   1  17      792.40      781.06     25.70 o 
   9   1  17       79.79       71.15     14.05 o 
  10   1  17      335.35      356.03     18.03 o 
  11   1  17       65.18       60.97     11.76 o 
  12   1  17       39.86       53.65     12.96 o 
 -14   2  17        6.56      -10.54     12.81 o 
 -13   2  17     2026.29     2071.89     53.67 o 
 -12   2  17      144.35      176.25     14.46 o 
 -11   2  17     4604.99     4769.44    102.11 o 
 -10   2  17       77.87       58.35     10.89 o 
  -9   2  17      233.17      216.99     13.59 o 
  -8   2  17     1937.69     1873.85     44.17 o 
  -7   2  17       12.14       36.98      7.23 o 
  -6   2  17       76.07       71.47      7.75 o 
  -5   2  17       88.12       54.48      6.05 o 
  -4   2  17     2497.16     2654.99     46.41 o 
  -3   2  17     1384.27     1862.16     66.51 o 
  -2   2  17     2128.57     2333.61     40.64 o 
  -1   2  17     3579.89     3268.34     55.09 o 
   0   2  17        2.71       59.14      7.89 o 
   1   2  17     9821.94    10935.94    176.37 o 
   2   2  17     1077.74     1218.07     20.62 o 
   3   2  17     9450.09     9953.39    141.26 o 
   4   2  17      476.15      459.75     15.76 o 
   5   2  17       77.56       80.85      5.39 o 
   6   2  17        0.07       -6.95      4.63 o 
   7   2  17      467.22      499.37     19.34 o 
   8   2  17      301.64      260.79     15.16 o 
   9   2  17       29.89       10.10     16.76 o 
  10   2  17      170.07      178.94     13.77 o 
  11   2  17       11.52       -1.42     10.63 o 
  12   2  17       74.51      104.84     33.39 o 
 -13   3  17      145.84      186.32     20.70 o 
 -12   3  17      229.97      255.10     16.16 o 
 -11   3  17      382.03      430.98     19.34 o 
 -10   3  17      697.36      698.38     23.79 o 
  -9   3  17        0.03        1.73      7.49 o 
  -8   3  17        2.40        8.66      6.90 o 
  -7   3  17      116.69      103.58      7.66 o 
  -6   3  17       96.23      101.85      8.61 o 
  -5   3  17     1652.14     1617.06     38.49 o 
  -4   3  17      462.64      430.16     11.75 o 
  -3   3  17       76.36       57.92      3.57 o 
  -2   3  17       52.33       64.94      3.47 o 
  -1   3  17     5059.19     4654.41     60.82 o 
   0   3  17      136.99      155.14      4.63 o 
   1   3  17      910.00      878.49     14.15 o 
   2   3  17      397.82      370.92     19.27 o 
   3   3  17      204.35      204.20      9.97 o 
   4   3  17        1.00       12.31      4.52 o 
   5   3  17     1746.57     1733.71     29.58 o 
   6   3  17      304.06      322.19     11.85 o 
   7   3  17     1293.08     1289.17     37.33 o 
   8   3  17      248.05      265.26     14.64 o 
   9   3  17      225.20      242.87     14.97 o 
  10   3  17        3.24       -6.65      9.93 o 
  11   3  17        3.86       -1.89     11.29 o 
 -13   4  17        3.19       17.18     12.44 o 
 -12   4  17       31.65       39.09      9.95 o 
 -11   4  17      180.27      207.15     12.19 o 
 -10   4  17     1610.44     1678.50     36.38 o 
  -9   4  17      146.30      197.74     15.54 o 
  -8   4  17     1726.78     1634.80     45.59 o 
  -7   4  17      933.27      898.69     21.53 o 
  -6   4  17     1347.46     1249.29     22.72 o 
  -5   4  17       34.35       37.95      4.05 o 
  -4   4  17     4721.95     4607.77     61.25 o 
  -3   4  17      117.71      189.80     10.89 o 
  -2   4  17     4960.66     4445.98     58.84 o 
  -1   4  17       55.24       90.26      8.50 o 
   0   4  17     2106.55     2045.56     29.03 o 
   1   4  17       48.05      104.01      5.70 o 
   2   4  17      438.98      346.33      8.17 o 
   3   4  17      409.06      430.91      9.59 o 
   4   4  17    11317.71    11142.41    142.88 o 
   5   4  17      669.25      718.92     18.20 o 
   6   4  17     1674.98     1644.67     41.73 o 
   7   4  17       42.18       68.87     10.17 o 
   8   4  17       51.76       98.33     17.99 o 
   9   4  17     1197.88     1323.80     37.90 o 
  10   4  17     1458.55     1569.74     44.08 o 
  11   4  17       18.04       14.12     12.96 o 
 -12   5  17      141.12      174.47     27.85 o 
 -11   5  17      213.12      233.37     24.40 o 
 -10   5  17        5.57       -1.73     14.29 o 
  -9   5  17       27.58       26.86     15.03 o 
  -8   5  17       71.51      113.36     19.22 o 
  -7   5  17      261.73      240.65     13.93 o 
  -6   5  17      101.14      114.33      8.01 o 
  -5   5  17       48.73       46.31      9.35 o 
  -4   5  17       96.16       97.07      6.89 o 
  -3   5  17       80.71       87.16      7.00 o 
  -2   5  17      244.28      239.83      9.77 o 
  -1   5  17      512.31      492.60     14.04 o 
   0   5  17       15.99       13.90      5.36 o 
   1   5  17      115.42      108.39      6.95 o 
   2   5  17       52.49       74.29      7.01 o 
   3   5  17      738.26      663.60     17.88 o 
   4   5  17       28.57       60.99      8.68 o 
   5   5  17       14.14       20.32      7.74 o 
   6   5  17        2.27        6.35      7.74 o 
   7   5  17      277.47      239.11     14.29 o 
   8   5  17        3.19        7.09      8.07 o 
 -10   6  17      777.60      754.08     43.37 o 
  -9   6  17       29.77       45.10     17.50 o 
  -8   6  17      796.88      725.00     39.92 o 
  -7   6  17      417.42      452.97     19.82 o 
  -6   6  17       18.85       17.48      8.84 o 
  -5   6  17       12.46       16.29      8.49 o 
  -4   6  17        2.51       26.79      8.87 o 
  -3   6  17      658.04      500.96     20.00 o 
  -2   6  17     1016.24     1024.74     31.44 o 
  -1   6  17     1223.74     1491.17     44.60 o 
   0   6  17      181.05      160.04     11.85 o 
   1   6  17      182.57      194.21     22.55 o 
   2   6  17        5.27        6.03      7.87 o 
   3   6  17      876.79      957.06     30.58 o 
   4   6  17     1495.61     1435.17     41.12 o 
   5   6  17       86.69      144.55     13.08 o 
   6   6  17      795.93      745.70     37.70 o 
   7   6  17       58.33      198.38     19.96 o 
   8   6  17       60.89       52.24     17.25 o 
  -9   7  17       95.05       67.52     20.95 o 
  -8   7  17      170.77      173.03     13.65 o 
  -7   7  17       64.94       68.53     11.84 o 
  -6   7  17      461.23      446.59     20.23 o 
  -5   7  17      120.99      157.82     13.12 o 
  -4   7  17        1.20       -0.28      8.84 o 
  -3   7  17      225.38      167.53     12.81 o 
  -2   7  17      155.93      157.43     13.16 o 
  -1   7  17      140.68      217.39     14.61 o 
   0   7  17      666.54      660.49     28.46 o 
   1   7  17       64.00      104.31     12.69 o 
   2   7  17      164.10      166.10     13.13 o 
   3   7  17       61.47       38.27     10.47 o 
   4   7  17       79.93       89.79     12.97 o 
   5   7  17       77.47       51.42     13.55 o 
   6   7  17      102.85       94.67     13.93 o 
   7   7  17       46.92       46.08     16.02 o 
  -6   8  17        0.08       20.60     11.84 o 
  -5   8  17      259.68      216.43     15.64 o 
  -4   8  17       29.03       40.19     11.47 o 
  -3   8  17       12.68        7.15      9.93 o 
  -2   8  17        0.00       20.70     10.63 o 
  -1   8  17       72.46       75.73     13.43 o 
   0   8  17      208.93      230.64     16.11 o 
   1   8  17      159.43      157.55     15.01 o 
   2   8  17       25.74       58.83     12.59 o 
   3   8  17       67.42       53.95     13.92 o 
   4   8  17       93.88      130.37     17.50 o 
 -14   0  18      152.68      128.14     21.19 o 
 -13   0  18        0.46      -15.77     13.80 o 
 -12   0  18     1444.81     1312.98     53.48 o 
 -11   0  18      203.84      153.77     20.95 o 
 -10   0  18    10301.04    10385.59    290.05 o 
  -9   0  18        5.06        1.73      9.61 o 
  -8   0  18      616.78      545.35     26.37 o 
  -7   0  18      320.53      294.98     17.25 o 
  -6   0  18     5588.41     6913.87    192.46 o 
  -5   0  18      990.87     1071.98     37.46 o 
  -4   0  18    16868.52    18294.55    489.41 o 
  -3   0  18     2175.31     2400.68     51.48 o 
  -2   0  18    77394.09    83758.04   2287.01 o 
  -1   0  18     1698.32     1666.66     35.90 o 
   0   0  18     1154.12     1477.17     32.06 o 
   1   0  18     1615.57     1717.14     37.20 o 
   2   0  18    28418.28    34496.91    915.25 o 
   3   0  18     1693.01     1870.91     58.90 o 
   4   0  18     8418.03     9140.54    183.87 o 
   5   0  18      320.21      337.12     18.98 o 
   6   0  18     8408.99     8147.01    228.44 o 
   7   0  18      359.26      309.27     22.18 o 
   8   0  18     1541.22     1535.02     57.42 o 
   9   0  18       10.80      -17.74     13.06 o 
  10   0  18       47.99       46.08     13.80 o 
  11   0  18       35.87       45.34     15.77 o 
  12   0  18     1425.51     1602.54     64.07 o 
 -14   1  18        2.07       -6.75     11.23 o 
 -13   1  18      194.50      206.44     15.11 o 
 -12   1  18        0.00      -12.78      8.52 o 
 -11   1  18      180.81      160.47     13.74 o 
 -10   1  18      291.55      288.49     15.24 o 
  -9   1  18      536.60      544.57     21.07 o 
  -8   1  18        1.09       -3.72      5.57 o 
  -7   1  18      599.85      573.05     18.38 o 
  -6   1  18        0.01        0.35      4.96 o 
  -5   1  18      308.51      269.42     12.32 o 
  -4   1  18      270.18      279.12      8.67 o 
  -3   1  18      675.37      730.36     15.65 o 
  -2   1  18      507.77      472.19     11.09 o 
  -1   1  18      297.87      236.50      7.00 o 
   0   1  18      287.51      295.57     19.14 o 
   1   1  18       85.26      113.71      5.55 o 
   2   1  18      794.51      719.67     17.22 o 
   3   1  18      155.15      112.52      5.80 o 
   4   1  18       70.10       55.52      5.11 o 
   5   1  18      996.10      930.18     20.18 o 
   6   1  18      403.54      388.21     15.67 o 
   7   1  18     3610.90     3609.84     78.41 o 
   8   1  18      123.44      145.06     12.94 o 
   9   1  18      115.13      104.83     12.98 o 
  10   1  18      159.36      171.53     13.77 o 
  11   1  18        4.10       -5.68      9.83 o 
  12   1  18       49.76       38.89     12.81 o 
 -14   2  18       93.16       32.19     17.13 o 
 -13   2  18      414.71      457.37     21.52 o 
 -12   2  18       12.36       10.90     10.61 o 
 -11   2  18      798.00      850.93     28.40 o 
 -10   2  18        8.36       -6.62     14.05 o 
  -9   2  18      583.97      494.76     21.56 o 
  -8   2  18     1602.30     1539.31     37.90 o 
  -7   2  18     1895.67     1875.96     43.13 o 
  -6   2  18      696.51      770.33     19.28 o 
  -5   2  18     1689.06     2018.76     37.06 o 
  -4   2  18     6173.97     6894.92    112.48 o 
  -3   2  18     1105.75     1382.39     26.19 o 
  -2   2  18     5727.58     5998.19     98.04 o 
  -1   2  18     4470.47     4048.15     67.48 o 
   0   2  18    11144.32    11528.61    162.05 o 
   1   2  18      129.82      121.00     10.10 o 
   2   2  18      366.42      335.24     12.26 o 
   3   2  18      116.63       73.25      5.92 o 
   4   2  18    11448.54    11504.92    162.92 o 
   5   2  18      748.18      770.65     15.75 o 
   6   2  18        0.72       -7.09      4.72 o 
   7   2  18     2089.44     2091.19     66.54 o 
   8   2  18      488.52      499.43     20.30 o 
   9   2  18      692.43      744.87     26.14 o 
  10   2  18      830.65      838.33     28.40 o 
  11   2  18        6.21        7.70     11.33 o 
 -13   3  18       31.19       52.65     12.81 o 
 -12   3  18        7.69       15.89     10.46 o 
 -11   3  18      832.15      891.59     28.66 o 
 -10   3  18       55.74       54.59     10.42 o 
  -9   3  18      213.29      194.87     17.99 o 
  -8   3  18       12.47       -4.96      5.86 o 
  -7   3  18      165.24      190.17      9.19 o 
  -6   3  18      281.78      248.81      9.65 o 
  -5   3  18     1509.09     1424.61    111.70 o 
  -4   3  18      869.53      856.00     19.06 o 
  -3   3  18      101.54      117.16      4.28 o 
  -2   3  18     1312.65     1257.12     18.76 o 
  -1   3  18      882.05      946.43     30.08 o 
   0   3  18      104.86       99.20      3.86 o 
   1   3  18      174.39      203.58      7.05 o 
   2   3  18     2651.29     2539.62     39.87 o 
   3   3  18       55.21       43.82      5.26 o 
   4   3  18      206.44      212.69      7.67 o 
   5   3  18     1739.11     1812.00     30.93 o 
   6   3  18      229.69      208.32      8.31 o 
   7   3  18      120.15      126.24     11.21 o 
   8   3  18     1184.08     1132.53     32.59 o 
   9   3  18        0.05       -7.89     13.55 o 
  10   3  18        0.00       -4.26     10.54 o 
  11   3  18        0.79       -9.48     10.88 o 
 -12   4  18     1070.02     1054.13     28.20 o 
 -11   4  18      354.14      383.76     15.73 o 
 -10   4  18      192.57      285.52     13.31 o 
  -9   4  18      233.78      227.84     11.64 o 
  -8   4  18      552.40      605.36     30.19 o 
  -7   4  18      784.72      829.06     25.26 o 
  -6   4  18       24.99       53.78      9.59 o 
  -5   4  18        0.10       -3.89      3.11 o 
  -4   4  18      754.30      793.92     13.87 o 
  -3   4  18       44.93       56.29      4.15 o 
  -2   4  18     5066.35     5349.29     70.12 o 
  -1   4  18     3093.73     3051.05     41.55 o 
   0   4  18      122.78      181.23      8.04 o 
   1   4  18     2983.43     2861.24     39.48 o 
   2   4  18       31.31       53.81      4.98 o 
   3   4  18      744.37      783.05     14.27 o 
   4   4  18        0.09      294.72     24.34 o 
   5   4  18      151.51      160.83     13.86 o 
   6   4  18       90.18      103.50     15.28 o 
   7   4  18      135.02      140.75      9.10 o 
   8   4  18      585.76      612.80     22.63 o 
   9   4  18      705.40      803.04     43.62 o 
  10   4  18      143.54      211.59     18.73 o 
 -12   5  18       54.86       47.56     19.71 o 
 -11   5  18       61.27       57.17     17.50 o 
 -10   5  18       57.02       71.47     18.24 o 
  -9   5  18       16.50       13.80     13.80 o 
  -8   5  18       44.98       41.40     15.28 o 
  -7   5  18      113.06      109.17     17.50 o 
  -6   5  18       20.82       15.63      7.20 o 
  -5   5  18       84.20      101.06      7.44 o 
  -4   5  18      216.79      190.55      8.58 o 
  -3   5  18       67.75       80.91      6.50 o 
  -2   5  18      424.20      411.28     12.65 o 
  -1   5  18       82.22       83.39      6.60 o 
   0   5  18      432.80      419.59     12.79 o 
   1   5  18      123.06      167.34      8.13 o 
   2   5  18      268.87      242.73     10.08 o 
   3   5  18        9.75       92.81     13.21 o 
   4   5  18        7.40        6.28      6.12 o 
   5   5  18        0.11       -4.71      5.97 o 
   6   5  18      119.64      135.94     12.71 o 
   7   5  18       78.02      110.99     12.37 o 
   8   5  18      739.75      678.52     24.99 o 
 -10   6  18        0.04       70.23     19.96 o 
  -9   6  18      284.17      274.28     25.63 o 
  -8   6  18       22.17       80.34     18.98 o 
  -7   6  18     1164.32     1056.75     32.80 o 
  -6   6  18      181.13      153.66     12.35 o 
  -5   6  18      240.43      243.45     15.03 o 
  -4   6  18      714.99      660.46     23.73 o 
  -3   6  18      259.80      263.35     14.37 o 
  -2   6  18      908.41      987.01     30.82 o 
  -1   6  18      344.29      332.32     16.03 o 
   0   6  18       84.36      108.92     11.67 o 
   1   6  18       16.33       17.86      8.34 o 
   2   6  18      315.50      286.10     15.50 o 
   3   6  18     2536.42     2380.23     60.37 o 
   4   6  18       29.50      195.46     31.05 o 
   5   6  18     1316.73     1240.27     37.46 o 
   6   6  18        1.70       41.96     15.53 o 
   7   6  18     1201.24     1102.78     49.04 o 
   8   6  18       26.15       57.17     17.25 o 
  -9   7  18        0.13       -5.91     17.99 o 
  -8   7  18       48.55       60.02     11.86 o 
  -7   7  18       18.25       14.57     10.12 o 
  -6   7  18      109.37      120.30     13.36 o 
  -5   7  18      611.34      662.32     25.28 o 
  -4   7  18       45.09       41.74     10.00 o 
  -3   7  18       13.18       29.27      9.68 o 
  -2   7  18      370.18      353.78     22.55 o 
  -1   7  18      660.28      675.27     25.33 o 
   0   7  18        0.83       52.45     11.09 o 
   1   7  18      216.50      183.37     13.58 o 
   2   7  18        1.08        1.05      9.61 o 
   3   7  18       19.61       30.73     17.37 o 
   4   7  18      134.22      141.42     14.69 o 
   5   7  18       21.71       17.45     10.21 o 
   6   7  18        5.34        1.29     11.09 o 
   7   7  18       70.82       87.58     14.06 o 
  -6   8  18      446.15      364.99     20.14 o 
  -5   8  18       11.33       35.33     22.55 o 
  -4   8  18      378.08      394.89     20.13 o 
  -3   8  18      137.80      137.15     15.19 o 
  -2   8  18      220.70      193.43     15.40 o 
  -1   8  18       39.23       33.73     11.39 o 
   0   8  18     1102.27     1008.04     34.23 o 
   1   8  18      190.08      227.88     18.85 o 
   2   8  18      210.99      184.51     15.23 o 
   3   8  18       41.04       47.82     12.26 o 
   4   8  18      969.88      932.96     33.54 o 
 -14   1  19       28.82       14.31     11.76 o 
 -13   1  19       61.22       48.82     11.54 o 
 -12   1  19        4.90        1.95     13.06 o 
 -11   1  19      110.09       96.42     12.54 o 
 -10   1  19      104.33       93.45     11.31 o 
  -9   1  19      112.86      104.49     10.88 o 
  -8   1  19      151.65      148.05     10.01 o 
  -7   1  19       52.44       46.47     11.21 o 
  -6   1  19      139.79      142.08      8.52 o 
  -5   1  19      302.41      303.16     11.76 o 
  -4   1  19        1.42        0.47      3.18 o 
  -3   1  19        0.26       -4.60      3.07 o 
  -2   1  19      963.14     1022.91     20.06 o 
  -1   1  19      222.36      229.27     11.29 o 
   0   1  19       21.73        9.57      3.20 o 
   1   1  19      300.10      278.51      6.89 o 
   2   1  19     6051.28     6040.71     86.89 o 
   3   1  19     1460.14     1369.91     42.83 o 
   4   1  19      835.10      826.06     18.07 o 
   5   1  19       12.33        6.90      4.18 o 
   6   1  19     1229.13     1150.83     32.41 o 
   7   1  19        3.56       -2.23      7.51 o 
   8   1  19     1643.15     1672.04     43.30 o 
   9   1  19      426.88      443.08     19.78 o 
  10   1  19      451.33      501.98     30.06 o 
  11   1  19      106.69      111.83     14.03 o 
  12   1  19       40.21       39.23     14.66 o 
 -13   2  19        2.68        7.87     10.61 o 
 -12   2  19        0.01      -14.23      9.49 o 
 -11   2  19      525.09      444.19     20.21 o 
 -10   2  19      274.84      209.58     13.68 o 
  -9   2  19      849.91      842.55     25.79 o 
  -8   2  19      111.19      105.36     11.15 o 
  -7   2  19    10411.11    11057.49    214.51 o 
  -6   2  19        0.02       -4.55      4.12 o 
  -5   2  19     5545.69     5926.43     98.23 o 
  -4   2  19      587.44      603.81     38.57 o 
  -3   2  19     2059.65     2094.25     37.68 o 
  -2   2  19      102.93       88.71     11.04 o 
  -1   2  19      249.60      131.60     17.13 o 
   0   2  19        6.37       23.51     15.16 o 
   1   2  19     3460.77     3285.50     63.76 o 
   2   2  19     1423.47     1435.57     23.95 o 
   3   2  19       32.94       11.58      6.01 o 
   4   2  19     3793.50     4030.80     60.63 o 
   5   2  19        1.53       17.23      5.40 o 
   6   2  19       47.07       40.31      9.06 o 
   7   2  19    15504.08    15911.30    307.56 o 
   8   2  19     1687.10     1770.93     45.22 o 
   9   2  19     1840.45     1775.49     46.35 o 
  10   2  19       67.46       66.15     12.44 o 
  11   2  19       33.14       24.80     12.02 o 
 -13   3  19      346.88      370.42     20.03 o 
 -12   3  19      589.83      582.89     23.26 o 
 -11   3  19      254.29      263.13     23.53 o 
 -10   3  19       39.07       14.81      8.88 o 
  -9   3  19       25.51       18.04      8.01 o 
  -8   3  19       17.54        8.38      7.67 o 
  -7   3  19        0.07       -6.90      4.60 o 
  -6   3  19      610.43      619.81     15.77 o 
  -5   3  19     1592.31     1544.25     30.05 o 
  -4   3  19      229.55      255.22      9.01 o 
  -3   3  19      183.73      185.78      5.83 o 
  -2   3  19     1339.92     1342.52     19.97 o 
  -1   3  19     3353.12     3070.79     41.37 o 
   0   3  19      223.97      239.45      5.85 o 
   1   3  19       22.20       50.34      8.36 o 
   2   3  19     1619.17     1662.57     34.89 o 
   3   3  19      109.09       91.37      5.53 o 
   4   3  19       39.18       36.48      7.43 o 
   5   3  19      969.00     1016.39     19.92 o 
   6   3  19       83.95       97.21      7.17 o 
   7   3  19      145.00      151.54     11.67 o 
   8   3  19      125.47      138.01     12.66 o 
   9   3  19      180.35      199.61     20.45 o 
  10   3  19       22.71       29.05     11.47 o 
  11   3  19      382.71      421.55     21.00 o 
 -12   4  19      437.83      461.79     17.90 o 
 -11   4  19      110.13      112.05     14.21 o 
 -10   4  19     2189.52     2196.81     44.57 o 
  -9   4  19     1059.26      990.95     24.61 o 
  -8   4  19      994.86      948.66     22.98 o 
  -7   4  19      392.99      435.71     33.39 o 
  -6   4  19      855.51      807.70     20.41 o 
  -5   4  19        2.23       -0.15      3.84 o 
  -4   4  19      588.86      491.59      9.99 o 
  -3   4  19       62.03       43.59      3.90 o 
  -2   4  19     5372.80     4847.80     64.07 o 
  -1   4  19      319.10      544.17     28.20 o 
   0   4  19      223.19      185.03     14.09 o 
   1   4  19        0.19      180.26     15.79 o 
   2   4  19     1498.36     1344.57     20.98 o 
   3   4  19      210.52      241.60     15.41 o 
   4   4  19     4019.58     3645.59     50.55 o 
   5   4  19     3271.07     3374.49     62.26 o 
   6   4  19        3.79       -9.76      8.53 o 
   7   4  19       51.29       58.58      6.88 o 
   8   4  19      834.85      850.19     38.69 o 
   9   4  19       71.02      101.61     14.62 o 
  10   4  19      875.39      958.75     32.32 o 
 -11   5  19       74.96       29.33     18.24 o 
 -10   5  19       17.21       26.37     14.29 o 
  -9   5  19       25.40       24.40     14.05 o 
  -8   5  19       65.64      110.15     18.24 o 
  -7   5  19      317.74      321.35     24.15 o 
  -6   5  19       17.55       10.87      7.51 o 
  -5   5  19       87.20       70.97      9.23 o 
  -4   5  19       14.88       20.38      8.26 o 
  -3   5  19       40.72       27.49      7.72 o 
  -2   5  19       70.88       94.24     12.81 o 
  -1   5  19       48.15       51.72      8.42 o 
   0   5  19       16.43       32.93      8.14 o 
   1   5  19       21.06       28.95      7.54 o 
   2   5  19      137.48      146.34     10.80 o 
   3   5  19      893.40      841.96     26.83 o 
   4   5  19       17.19       16.41      9.36 o 
   5   5  19       45.85       32.18      8.97 o 
   6   5  19      149.90      137.03     12.02 o 
   7   5  19       35.69       34.74      9.84 o 
   8   5  19       29.81      137.51     20.21 o 
 -10   6  19      547.06      569.75     37.46 o 
  -9   6  19      112.55      125.19     23.16 o 
  -8   6  19       30.09       37.70     16.76 o 
  -7   6  19      219.11      376.96     48.67 o 
  -6   6  19      125.68      112.35     12.19 o 
  -5   6  19      413.54      370.18     17.43 o 
  -4   6  19      375.90      370.31     16.98 o 
  -3   6  19       95.72      124.86     12.02 o 
  -2   6  19      484.01      503.09     39.18 o 
  -1   6  19     1339.81     1267.42     39.92 o 
   0   6  19      733.07      639.68     25.26 o 
   1   6  19      220.43      197.16     13.68 o 
   2   6  19      546.78      543.75     21.43 o 
   3   6  19        2.91      151.90     33.14 o 
   4   6  19     1578.19     1392.59     40.08 o 
   5   6  19      543.11      611.55     23.96 o 
   6   6  19      103.57      110.52     23.53 o 
   7   6  19      299.25      335.41     20.45 o 
   8   6  19       76.47       62.75     12.01 o 
  -9   7  19        0.51        2.46     17.74 o 
  -8   7  19      124.96      148.64     14.62 o 
  -7   7  19       59.27       66.26     11.93 o 
  -6   7  19      204.45      234.85     15.44 o 
  -5   7  19      100.30      122.27     13.78 o 
  -4   7  19      253.33      231.12     15.19 o 
  -3   7  19       32.85       26.37      9.91 o 
  -2   7  19        2.45       16.72     10.84 o 
  -1   7  19      294.66      285.41     16.72 o 
   0   7  19      402.19      400.09     19.07 o 
   1   7  19       51.37       77.26     12.69 o 
   2   7  19        0.53       -3.33      8.54 o 
   3   7  19       66.27       97.58     12.63 o 
   4   7  19        5.64        2.66     11.09 o 
   5   7  19       59.98       64.31     12.54 o 
   6   7  19        1.47        8.16     10.72 o 
  -6   8  19      166.88      175.88     27.23 o 
  -5   8  19       33.63       21.02     11.24 o 
  -4   8  19      264.61      208.48     15.65 o 
  -3   8  19        1.30       17.86     10.94 o 
  -2   8  19       13.89       33.54     16.14 o 
  -1   8  19      238.20      239.37     16.54 o 
   0   8  19       29.53       72.52     21.81 o 
   1   8  19      699.29      653.24     26.75 o 
   2   8  19        0.70       -0.75     10.37 o 
   3   8  19       35.09       38.13     12.11 o 
   4   8  19      128.62      205.65     18.36 o 
 -14   0  20       44.28       -9.61     15.53 o 
 -13   0  20       15.46       -5.67     12.08 o 
 -12   0  20     1035.85      991.89     44.85 o 
 -11   0  20        0.99      -14.05     12.08 o 
 -10   0  20       52.15       -0.49     15.03 o 
  -9   0  20       30.28       -9.36     10.84 o 
  -8   0  20       97.62      106.95     14.29 o 
  -7   0  20      399.98      425.83     22.18 o 
  -6   0  20    19314.39    19888.47    533.77 o 
  -5   0  20     1394.21     1353.89     45.10 o 
  -4   0  20     1673.72     2089.74     64.07 o 
  -3   0  20        0.42       -2.50      3.24 o 
  -2   0  20     8848.49     9326.01    185.50 o 
  -1   0  20       28.41       15.49      5.67 o 
   0   0  20      340.44      518.31     13.54 o 
   1   0  20      119.18      102.65      5.14 o 
   2   0  20    19629.12    18950.80    507.40 o 
   3   0  20       46.18       44.85     10.35 o 
   4   0  20     4897.79     4166.66    121.24 o 
   5   0  20      368.22      356.09     20.95 o 
   6   0  20     7243.62     7334.04    208.48 o 
   7   0  20       86.92       61.85     16.26 o 
   8   0  20    19244.61    19481.61    530.81 o 
   9   0  20      192.19      187.29     20.45 o 
  11   0  20       23.81        6.90     14.29 o 
 -14   1  20       13.06       -0.15     10.34 o 
 -13   1  20      627.15      616.48     24.74 o 
 -12   1  20        0.12       -7.17      9.06 o 
 -11   1  20      453.69      446.01     19.25 o 
 -10   1  20        0.94      -16.92     11.58 o 
  -9   1  20      695.20      678.54     22.30 o 
  -8   1  20      166.51      169.44     10.63 o 
  -7   1  20      245.21      255.33     11.94 o 
  -6   1  20        3.13        8.76      5.67 o 
  -5   1  20      836.13      906.05     19.30 o 
  -4   1  20        4.61        0.27      3.26 o 
  -3   1  20      234.86      270.86      8.33 o 
  -2   1  20      354.81      332.92      9.09 o 
  -1   1  20      116.91      104.37      4.81 o 
   0   1  20        6.27       14.78      3.81 o 
   1   1  20       54.36       50.98      9.98 o 
   2   1  20     2974.99     3026.59     48.10 o 
   3   1  20     4072.65     4014.41     59.55 o 
   4   1  20      133.88      126.65      6.52 o 
   5   1  20      711.19      661.27     16.01 o 
   6   1  20       58.97       51.84      9.67 o 
   7   1  20        0.20       -6.38      7.33 o 
   8   1  20      451.85      456.30     19.60 o 
   9   1  20      925.73      865.92     28.92 o 
  11   1  20      207.32      210.26     17.50 o 
 -13   2  20       31.57       21.07     11.15 o 
 -12   2  20      492.18      435.78     19.92 o 
 -11   2  20      123.92       73.29     12.89 o 
 -10   2  20      151.79      150.64     13.59 o 
  -9   2  20      365.82      352.39     15.85 o 
  -8   2  20     1195.50     1185.63     31.45 o 
  -7   2  20     2256.20     2236.97     50.45 o 
  -6   2  20     3444.08     3534.07     61.57 o 
  -5   2  20      328.05      370.12     12.32 o 
  -4   2  20     2728.13     2849.85     59.68 o 
  -3   2  20     1823.86     1929.43     42.08 o 
  -2   2  20     1036.07     1073.45     18.70 o 
  -1   2  20     1811.49     1667.60     26.71 o 
   0   2  20    11222.66    11035.75    157.55 o 
   1   2  20     4395.39     4780.67     79.53 o 
   2   2  20      111.86      123.14      7.16 o 
   3   2  20       15.90       44.39      4.38 o 
   4   2  20      829.50      866.90     29.90 o 
   5   2  20     2292.33     2208.68     36.06 o 
   6   2  20     2489.14     2481.30     56.63 o 
   7   2  20     8538.44     8532.92    170.59 o 
   8   2  20      934.51     1024.91     30.93 o 
   9   2  20        5.56       10.22     10.28 o 
  10   2  20      274.85      314.69     24.64 o 
  11   2  20       79.84       84.62     13.67 o 
 -13   3  20      386.60      407.73     20.47 o 
 -12   3  20       16.16       32.28     10.72 o 
 -11   3  20       14.93        6.27      9.02 o 
 -10   3  20        6.92       -9.22      7.75 o 
  -9   3  20      321.60      330.01     12.94 o 
  -8   3  20      842.60      836.08     20.91 o 
  -7   3  20       95.50      101.77      7.55 o 
  -6   3  20      445.36      401.02     12.35 o 
  -5   3  20      105.39       86.17      6.49 o 
  -4   3  20      658.15      605.24     15.23 o 
  -3   3  20       66.58       50.38      5.27 o 
  -2   3  20     1347.75     1293.41     21.77 o 
  -1   3  20      883.74      923.79     14.60 o 
   0   3  20      289.76      260.39      6.91 o 
   1   3  20     2186.36     2064.26     39.23 o 
   2   3  20     1116.84     1066.80     19.28 o 
   3   3  20      389.76      346.15      9.45 o 
   4   3  20      135.49      120.32      6.31 o 
   5   3  20      303.27      292.28      9.48 o 
   6   3  20      198.43      175.04      7.99 o 
   7   3  20      469.00      465.75     18.56 o 
   8   3  20        5.69        2.55      8.71 o 
   9   3  20      108.81      140.96     20.95 o 
  10   3  20      232.96      218.91     18.36 o 
  11   3  20      353.38      409.97     21.08 o 
 -12   4  20       52.66       65.44     11.10 o 
 -11   4  20       10.13        7.28      7.90 o 
 -10   4  20       32.79       82.58      9.65 o 
  -9   4  20        1.58       14.19      7.06 o 
  -8   4  20       32.51       28.35      7.16 o 
  -7   4  20       44.36       21.70     29.08 o 
  -6   4  20       62.98       75.84      7.62 o 
  -5   4  20       13.95        9.36      4.32 o 
  -4   4  20      253.93      242.00      8.75 o 
  -3   4  20      151.04      165.45      6.59 o 
  -2   4  20     6642.50     7151.50    103.25 o 
  -1   4  20     4117.60     4002.81    102.58 o 
   0   4  20     2909.53     3000.10     61.45 o 
   1   4  20     2668.18     2463.78     34.83 o 
   2   4  20      112.84      217.51     10.49 o 
   3   4  20     2847.38     2945.18     41.48 o 
   4   4  20     1326.27     1278.97     21.22 o 
   5   4  20     2159.25     2194.45     43.32 o 
   6   4  20       14.52        8.66      5.75 o 
   7   4  20        0.65       12.05      6.95 o 
   8   4  20      548.70      657.82     23.96 o 
   9   4  20     2293.21     2465.13     60.46 o 
  10   4  20      455.06      501.95     23.16 o 
 -11   5  20       74.80       64.07     20.70 o 
 -10   5  20       31.28       21.44     17.00 o 
  -9   5  20        9.07        0.99     14.29 o 
  -8   5  20       65.49       38.69     15.28 o 
  -7   5  20      284.93      281.18     22.92 o 
  -6   5  20        3.12       -5.72      6.99 o 
  -5   5  20        1.05        0.07      6.87 o 
  -4   5  20        0.95       -4.38      6.78 o 
  -3   5  20       13.35       33.30      7.68 o 
  -2   5  20       43.27       58.09      9.04 o 
  -1   5  20      482.52      459.31     24.52 o 
   0   5  20      138.02      126.11     10.36 o 
   1   5  20      188.61      191.53     12.02 o 
   2   5  20      133.74      113.84     10.77 o 
   3   5  20      505.79      537.34     20.21 o 
   4   5  20      186.40      174.02     12.28 o 
   5   5  20      123.29      101.81     11.59 o 
   6   5  20        2.14        9.92      8.01 o 
   7   5  20        8.49       11.49      8.80 o 
   8   5  20      822.38      819.88     40.91 o 
 -10   6  20      413.89      487.19     34.50 o 
  -9   6  20      588.93      508.14     34.01 o 
  -8   6  20      386.08      339.83     27.35 o 
  -7   6  20     1415.05     1297.59     38.39 o 
  -6   6  20       87.62      117.34     12.67 o 
  -5   6  20      609.93      579.33     22.16 o 
  -4   6  20      213.54      209.74     13.40 o 
  -3   6  20     1198.14     1134.64     34.05 o 
  -2   6  20      600.04      587.51     22.47 o 
  -1   6  20     1140.62     1118.78     33.97 o 
   0   6  20      648.04      749.35     25.68 o 
   1   6  20      104.57      109.63     11.56 o 
   2   6  20      933.67      846.99     28.05 o 
   3   6  20     1249.62     1200.06     35.98 o 
   4   6  20       18.75       61.58     21.19 o 
   5   6  20      544.75      518.80     21.59 o 
   6   6  20      134.73      168.63     29.94 o 
   7   6  20       49.27       76.51     12.02 o 
   8   6  20       92.53      153.28     19.71 o 
  -8   7  20      181.87      168.31     20.95 o 
  -7   7  20        9.92       22.13     10.76 o 
  -6   7  20      239.55      208.60     14.91 o 
  -5   7  20      120.37      168.15     13.75 o 
  -4   7  20       13.91       38.37     10.30 o 
  -3   7  20       28.47       32.67     10.23 o 
  -2   7  20       43.48       31.14      9.71 o 
  -1   7  20      433.87      494.14     21.68 o 
   0   7  20      294.50      284.24     26.49 o 
   1   7  20       75.08       90.19     18.24 o 
   2   7  20       23.98       40.50     10.96 o 
   3   7  20      308.74      309.73     17.25 o 
   4   7  20       43.31       73.59     14.91 o 
   5   7  20        2.29        4.86     10.28 o 
   6   7  20        0.10       -2.09     10.46 o 
  -6   8  20      102.14      137.90     15.78 o 
  -5   8  20       67.41       59.69     13.12 o 
  -4   8  20       58.29       60.40     13.12 o 
  -3   8  20        0.72        7.86     10.56 o 
  -2   8  20      223.88      244.08     16.28 o 
  -1   8  20        4.59       62.04     12.79 o 
   0   8  20      162.64      167.95     15.74 o 
   1   8  20        2.27       82.69     13.74 o 
   2   8  20      124.58      151.73     29.94 o 
   3   8  20      229.53      192.44     16.03 o 
   4   8  20      395.80      401.94     24.64 o 
 -14   1  21       12.13       16.47     11.59 o 
 -13   1  21       88.25       86.14     13.23 o 
 -12   1  21      455.92      429.71     19.34 o 
 -11   1  21        8.91       -4.31      8.36 o 
 -10   1  21       28.79        6.96      9.12 o 
  -9   1  21      211.35      189.68     12.37 o 
  -8   1  21        1.36       -4.89      6.17 o 
  -7   1  21      283.42      285.27     12.53 o 
  -6   1  21     1238.00     1289.30     31.54 o 
  -5   1  21       29.24       27.82      4.45 o 
  -4   1  21      712.25      774.32     16.93 o 
  -3   1  21      213.86      219.69      5.80 o 
  -2   1  21     1304.51     1325.34     25.09 o 
  -1   1  21      302.94      268.73      7.95 o 
   0   1  21      786.71      819.12     14.74 o 
   1   1  21      815.18      847.77     15.21 o 
   2   1  21     3009.59     3057.96     51.97 o 
   3   1  21     1460.59     1464.98     38.90 o 
   4   1  21      357.80      357.35     10.54 o 
   5   1  21       24.50       21.14      7.40 o 
   6   1  21       47.61       63.69      9.84 o 
   7   1  21        4.69        1.30     12.44 o 
   8   1  21       61.09       70.12     11.39 o 
   9   1  21       98.55      119.71     33.39 o 
  10   1  21       39.13       30.38     11.06 o 
  11   1  21        3.66        5.21     13.18 o 
 -13   2  21        4.80      -14.97      9.98 o 
 -12   2  21       35.15        5.97     10.36 o 
 -11   2  21       26.50       -2.71     14.05 o 
 -10   2  21      425.05      419.78     18.21 o 
  -9   2  21      313.50      307.97     14.54 o 
  -8   2  21        5.47       -9.73      6.80 o 
  -7   2  21     2623.90     2725.96     49.84 o 
  -6   2  21       22.43        4.52      4.49 o 
  -5   2  21        6.00       -2.13      3.92 o 
  -4   2  21       42.62       52.20      7.76 o 
  -3   2  21      351.29      430.62     13.27 o 
  -2   2  21       92.17      114.49      5.58 o 
  -1   2  21    15293.58    16175.13    363.87 o 
   0   2  21     1025.40     1077.63     53.60 o 
   1   2  21    17059.47    17822.72    291.31 o 
   2   2  21      168.94      159.62      7.53 o 
   3   2  21     1079.32     1080.33     19.59 o 
   4   2  21      484.95      512.81     14.01 o 
   5   2  21    12847.17    12419.01    176.46 o 
   6   2  21       33.04       54.13      9.76 o 
   7   2  21     8274.06     8318.32    166.85 o 
   8   2  21        5.23       19.63     13.06 o 
   9   2  21     1851.87     1808.04     47.57 o 
  11   2  21        5.08       14.58     14.66 o 
 -13   3  21      402.51      362.91     19.69 o 
 -12   3  21       44.25       41.97     18.73 o 
 -11   3  21       14.71       17.06      9.50 o 
 -10   3  21       24.33       26.85      8.62 o 
  -9   3  21     1223.60     1231.90     28.10 o 
  -8   3  21      638.16      666.97     18.13 o 
  -7   3  21       52.31       47.10      7.91 o 
  -6   3  21       10.01        3.52      4.70 o 
  -5   3  21       30.66        9.55      4.57 o 
  -4   3  21        0.06        9.20      3.63 o 
  -3   3  21     1262.77     1257.75     25.68 o 
  -2   3  21      687.21      714.93     13.49 o 
  -1   3  21     2371.24     2179.82     38.59 o 
   0   3  21      901.80      889.64     16.08 o 
   1   3  21      265.01      300.92     14.84 o 
   2   3  21      357.90      358.62      8.58 o 
   3   3  21      514.69      505.14     11.88 o 
   4   3  21        2.22        6.34      4.56 o 
   5   3  21      218.59      205.24      8.27 o 
   6   3  21      277.49      268.12      9.59 o 
   7   3  21      166.19      141.45     22.92 o 
   8   3  21       47.50       65.36     11.14 o 
   9   3  21     1444.89     1483.22     41.21 o 
  10   3  21       31.37       67.50     15.28 o 
 -12   4  21       12.10       16.84      9.99 o 
 -11   4  21       93.09       93.40     10.93 o 
 -10   4  21      367.81      393.11     15.39 o 
  -9   4  21      186.89      201.43     10.87 o 
  -8   4  21      579.30      572.29     16.91 o 
  -7   4  21      542.08      544.29     19.72 o 
  -6   4  21     1378.91     1316.25     27.58 o 
  -5   4  21        2.40       -5.06      3.80 o 
  -4   4  21      455.04      387.53     10.28 o 
  -3   4  21      946.33      964.32     18.31 o 
  -2   4  21     7832.37     7587.71    120.45 o 
  -1   4  21     1587.99     1757.66     28.95 o 
   0   4  21     1007.61      925.32     17.47 o 
   1   4  21       10.59      123.65     12.95 o 
   2   4  21     1030.26      987.44     19.00 o 
   3   4  21     4266.11     4336.82     65.68 o 
   4   4  21      443.89      403.56     19.63 o 
   5   4  21       62.05      112.25     11.58 o 
   6   4  21      219.22      200.67      9.18 o 
   7   4  21       39.05       34.59      7.81 o 
   8   4  21     3663.02     3653.01     84.16 o 
   9   4  21      320.84      418.93     30.56 o 
  10   4  21      342.88      404.16     20.90 o 
 -11   5  21      167.59      150.32     25.14 o 
 -10   5  21       28.70        9.36     13.31 o 
  -9   5  21        0.01      -15.03     14.05 o 
  -8   5  21        6.92        2.22     13.06 o 
  -7   5  21      198.45      194.19     19.71 o 
  -6   5  21        0.45        0.64      7.04 o 
  -5   5  21      232.26      217.27     12.81 o 
  -4   5  21      157.39      199.19     11.96 o 
  -3   5  21      583.96      520.44     19.48 o 
  -2   5  21       44.87       52.36      8.69 o 
  -1   5  21        7.09        5.54      6.24 o 
   0   5  21      196.14      181.72     11.66 o 
   1   5  21      601.55      533.78     19.95 o 
   2   5  21      419.96      474.00     18.99 o 
   3   5  21       13.31       37.77     15.89 o 
   4   5  21        8.16       10.51      7.75 o 
   5   5  21       21.48       23.60      8.52 o 
   6   5  21       40.08       42.99     22.18 o 
   7   5  21      144.31      140.72     13.33 o 
   8   5  21       31.52      104.24     18.73 o 
 -10   6  21       35.26       77.87     21.44 o 
  -9   6  21        0.17       49.29     17.50 o 
  -8   6  21       49.95       36.47     15.53 o 
  -7   6  21       51.67       66.73     15.03 o 
  -6   6  21      222.18      183.18     12.74 o 
  -5   6  21       17.20       40.66      9.47 o 
  -4   6  21      151.24      138.99     11.64 o 
  -3   6  21       26.56       43.68      9.75 o 
  -2   6  21      381.96      413.98     18.31 o 
  -1   6  21      127.47      223.81     14.05 o 
   0   6  21      458.80      437.61     18.89 o 
   1   6  21      917.95      868.43     28.40 o 
   2   6  21       49.38       74.08     14.91 o 
   3   6  21        0.78       28.63     15.40 o 
   4   6  21      514.12      565.05     22.82 o 
   5   6  21        2.69       23.10      9.96 o 
   6   6  21      634.83      608.16     24.39 o 
   7   6  21      120.95      175.97     14.26 o 
   8   6  21      520.15      555.21     34.25 o 
  -8   7  21      123.87      157.96     26.37 o 
  -7   7  21      129.80      139.97     14.12 o 
  -6   7  21       99.79      106.29     13.79 o 
  -5   7  21      263.30      297.50     17.21 o 
  -4   7  21      182.60      227.93     14.88 o 
  -3   7  21       37.02       20.42      9.46 o 
  -2   7  21      131.21      142.25     13.33 o 
  -1   7  21      118.61      215.96     23.53 o 
   0   7  21        0.84        2.57      8.70 o 
   1   7  21      107.76       96.60     19.22 o 
   2   7  21        0.00        5.38      9.18 o 
   3   7  21      192.34      155.97     14.13 o 
   4   7  21      201.27      217.59     15.59 o 
   5   7  21       36.83       21.06     11.31 o 
   6   7  21       15.44       11.15     14.29 o 
  -6   8  21      103.59       97.93     26.74 o 
  -5   8  21       48.89       24.11     12.08 o 
  -4   8  21      300.97      294.51     18.98 o 
  -3   8  21        0.89        3.74      9.93 o 
  -2   8  21      128.42      159.72     18.73 o 
  -1   8  21      575.77      530.83     24.12 o 
   0   8  21      152.79      163.84     14.98 o 
   1   8  21      513.96      533.16     26.49 o 
   2   8  21      694.12      637.15     26.83 o 
   3   8  21      161.18      160.12     17.33 o 
 -14   0  22       21.29        8.87     16.51 o 
 -13   0  22       13.08       19.22     13.55 o 
 -12   0  22      484.72      440.62     28.59 o 
 -11   0  22       19.20      -17.74     11.83 o 
 -10   0  22       78.84       38.44     13.55 o 
  -9   0  22        2.92      -14.42      9.61 o 
  -8   0  22      106.87      105.72     14.54 o 
  -7   0  22        0.45       -7.15      7.64 o 
  -6   0  22      175.73      196.16     15.03 o 
  -5   0  22      737.37      747.43     30.06 o 
  -4   0  22     3638.67     4565.32     94.19 o 
  -3   0  22      574.77      636.44     18.24 o 
  -2   0  22     4561.54     4830.79     98.47 o 
  -1   0  22      262.44      275.59     15.53 o 
   0   0  22    15496.92    17270.38    339.06 o 
   1   0  22     3787.86     3812.78    109.42 o 
   2   0  22    54205.38    54170.98   1433.49 o 
   3   0  22     1395.40     1394.55     47.56 o 
   4   0  22     1797.13     1689.78     56.68 o 
   5   0  22     2397.78     2235.62     72.45 o 
   6   0  22    41129.32    42327.01   1128.16 o 
   7   0  22     3008.83     3081.37     98.33 o 
   8   0  22    10982.71    11134.50    312.47 o 
   9   0  22      267.95      227.70     20.95 o 
  10   0  22       49.21       46.33     15.28 o 
  11   0  22       38.83       35.73     16.76 o 
 -14   1  22        0.14      -15.94     10.63 o 
 -13   1  22      719.46      706.31     26.40 o 
 -12   1  22       29.79       25.04      9.44 o 
 -11   1  22       79.60       62.51     12.94 o 
 -10   1  22        5.94       -0.23      8.10 o 
  -9   1  22      735.11      736.99     23.35 o 
  -8   1  22       44.60       37.21      8.10 o 
  -7   1  22        0.04       -3.35      5.12 o 
  -6   1  22        6.37        7.95      5.66 o 
  -5   1  22       50.03       85.14      6.15 o 
  -4   1  22        1.72       -2.12      3.68 o 
  -3   1  22      214.59      243.55      6.25 o 
  -2   1  22      114.28       85.49      4.99 o 
  -1   1  22      584.94      562.52     13.46 o 
   0   1  22      450.21      495.27     13.14 o 
   1   1  22     3000.85     2989.14     66.37 o 
   2   1  22     1541.63     1549.82     26.42 o 
   3   1  22     1147.60     1161.07     26.00 o 
   4   1  22       59.91       60.19      6.08 o 
   5   1  22      159.68      167.94     11.15 o 
   6   1  22        4.85       28.22      8.29 o 
   7   1  22      698.86      723.76     30.43 o 
   8   1  22        0.03        0.62      9.06 o 
   9   1  22      171.11      152.53     22.55 o 
  10   1  22        6.31       14.57     10.71 o 
  11   1  22      285.24      265.40     16.99 o 
 -13   2  22        0.83      -15.03     10.02 o 
 -12   2  22        1.67      -13.59      9.06 o 
 -11   2  22      389.08      335.09     29.33 o 
 -10   2  22      544.69      478.39     19.08 o 
  -9   2  22      257.06      261.77     14.19 o 
  -8   2  22       24.11        2.34      7.06 o 
  -7   2  22     2141.88     2127.96     40.49 o 
  -6   2  22      501.23      551.27     20.33 o 
  -5   2  22      934.41      941.15     24.74 o 
  -4   2  22      511.10      439.30     12.09 o 
  -3   2  22      174.35      163.52      6.96 o 
  -2   2  22      433.25      510.47     11.08 o 
  -1   2  22     1528.40     1687.52    172.39 o 
   0   2  22     4950.63     5213.05     94.33 o 
   1   2  22      791.65     1203.56     29.17 o 
   2   2  22      529.11      540.09     13.56 o 
   3   2  22     4265.59     4071.35     82.61 o 
   4   2  22    10690.62    10593.24    151.01 o 
   5   2  22       32.39       80.35     11.55 o 
   6   2  22     1018.24     1058.73     30.58 o 
   7   2  22       43.55      117.47     12.89 o 
   8   2  22     3281.23     3262.16     74.14 o 
   9   2  22     2359.72     2373.26     58.72 o 
  10   2  22      748.26      819.63     41.89 o 
  11   2  22      692.81      731.07     27.44 o 
 -13   3  22       11.71       12.97     11.67 o 
 -12   3  22       91.74       59.97     27.85 o 
 -11   3  22      154.10      153.72     25.26 o 
 -10   3  22       12.99        8.00      7.22 o 
  -9   3  22       71.95       90.38      8.94 o 
  -8   3  22      409.91      398.33     13.53 o 
  -7   3  22        2.92        4.63      5.88 o 
  -6   3  22        1.32       -2.67      4.56 o 
  -5   3  22       13.48       18.84      5.02 o 
  -4   3  22      831.75      756.72     15.36 o 
  -3   3  22     1722.54     1808.58     34.84 o 
  -2   3  22      675.73      651.79     15.73 o 
  -1   3  22      180.52      167.96     11.34 o 
   0   3  22     1245.97     1247.93     25.42 o 
   1   3  22       48.72       57.05      5.19 o 
   2   3  22      225.37      218.75      6.36 o 
   3   3  22       89.68      128.16      8.54 o 
   4   3  22        1.91        2.81      4.72 o 
   5   3  22      383.59      405.44     11.41 o 
   6   3  22       13.66       21.10      7.69 o 
   7   3  22      112.55      102.01     12.26 o 
   8   3  22      129.80      138.40     19.34 o 
   9   3  22      578.99      679.96     25.53 o 
  10   3  22      241.27      247.86     16.64 o 
 -12   4  22       46.51       40.76     10.62 o 
 -11   4  22       52.57       52.06      9.51 o 
 -10   4  22       85.63       97.84     10.62 o 
  -9   4  22        0.01       -2.23      6.98 o 
  -8   4  22      912.98      826.92     21.12 o 
  -7   4  22       24.65        9.80      5.88 o 
  -6   4  22      114.39      115.88     11.26 o 
  -5   4  22       10.93        1.50      3.89 o 
  -4   4  22       87.01       76.60      7.43 o 
  -3   4  22      186.24      208.23      7.42 o 
  -2   4  22       88.44      153.62     26.49 o 
  -1   4  22      275.57      373.10     35.68 o 
   0   4  22      408.30      540.81     13.81 o 
   1   4  22      296.84      257.85      8.37 o 
   2   4  22      634.04      725.13     20.36 o 
   3   4  22      102.15      185.13     11.31 o 
   4   4  22       54.72       83.94      8.32 o 
   5   4  22     5156.73     5076.11     90.05 o 
   6   4  22      503.09      436.65     12.69 o 
   7   4  22       79.92       80.42      9.15 o 
   8   4  22        2.17      106.84     13.07 o 
   9   4  22      666.59      771.08     39.68 o 
  10   4  22       89.72       65.15     14.10 o 
 -11   5  22       70.76       63.83     19.96 o 
 -10   5  22       10.93       16.51     15.77 o 
  -9   5  22       89.43       93.89     19.47 o 
  -8   5  22       19.30        6.90     13.80 o 
  -7   5  22       63.91       57.17     15.53 o 
  -6   5  22       16.15       10.16      7.64 o 
  -5   5  22       14.05       17.44      7.28 o 
  -4   5  22       84.45       60.43     17.87 o 
  -3   5  22       14.82       34.47      8.09 o 
  -2   5  22      313.34      301.45     20.33 o 
  -1   5  22      268.53      257.21     13.46 o 
   0   5  22       26.61       18.53      7.74 o 
   1   5  22       90.88      103.17     10.07 o 
   2   5  22     1442.14     1344.08     37.64 o 
   3   5  22       79.25       92.37     11.24 o 
   4   5  22       74.21       89.85     11.15 o 
   5   5  22      516.56      549.63     21.78 o 
   6   5  22      540.14      500.41     20.73 o 
   7   5  22        7.49       45.59     15.53 o 
   8   5  22      260.14      267.87     23.16 o 
 -10   6  22      252.83      272.31     27.35 o 
  -9   6  22      541.01      486.70     33.76 o 
  -8   6  22        0.02       -7.64     15.28 o 
  -7   6  22        0.62        6.20      8.74 o 
  -6   6  22        1.62       24.90     11.83 o 
  -5   6  22      197.10      179.96     12.81 o 
  -4   6  22       45.57       55.67     10.10 o 
  -3   6  22      265.69      267.06     14.72 o 
  -2   6  22      182.29      255.22     14.80 o 
  -1   6  22     2161.46     2129.38     54.97 o 
   0   6  22       53.25      131.82     12.52 o 
   1   6  22      910.04      891.54     29.09 o 
   2   6  22      157.33      203.28     14.29 o 
   3   6  22      963.94      965.90     34.13 o 
   4   6  22      865.82      865.79     29.45 o 
   5   6  22      160.42      162.74     14.24 o 
   6   6  22       97.54      121.35     14.16 o 
   7   6  22     1272.84     1280.34     39.27 o 
  -8   7  22        8.99       16.76     18.24 o 
  -7   7  22      107.71       92.89     12.63 o 
  -6   7  22       17.25       21.58     11.95 o 
  -5   7  22      239.31      238.92     15.24 o 
  -4   7  22      217.77      232.11     15.36 o 
  -3   7  22       49.21       44.08     11.31 o 
  -2   7  22        4.82       14.02      9.58 o 
  -1   7  22      843.30      887.91     30.63 o 
   0   7  22      115.31      166.54     14.98 o 
   1   7  22       73.16       99.19     14.17 o 
   2   7  22       41.60       28.79     10.89 o 
   3   7  22       72.76      134.61     14.51 o 
   4   7  22       86.71      165.02     15.94 o 
   5   7  22        8.76        3.63     10.79 o 
   6   7  22       48.53       48.35     15.65 o 
  -5   8  22       41.09       36.79     13.43 o 
  -4   8  22      176.97      165.00     20.08 o 
  -3   8  22      118.63      102.56     14.54 o 
  -2   8  22      171.76      167.11     15.80 o 
  -1   8  22      215.46      221.79     16.51 o 
   0   8  22        2.77       69.74     13.40 o 
   1   8  22      786.27      719.76     28.40 o 
   2   8  22      761.93      712.80     28.66 o 
   3   8  22        0.17       15.77     12.02 o 
 -14   1  23       24.48        6.13     11.50 o 
 -13   1  23       62.01       90.86     15.53 o 
 -12   1  23       98.21       97.73     12.81 o 
 -11   1  23       33.23       17.94      9.50 o 
 -10   1  23      372.10      361.47     17.13 o 
  -9   1  23       43.73       27.91      8.24 o 
  -8   1  23     1091.80     1154.77     31.02 o 
  -7   1  23       94.01       94.08      9.02 o 
  -6   1  23     1082.23     1173.38     29.71 o 
  -5   1  23      578.16      594.80     15.01 o 
  -4   1  23      537.83      656.76     15.40 o 
  -3   1  23       21.23       18.38      2.67 o 
  -2   1  23      126.49      170.89      6.63 o 
  -1   1  23        4.34        1.93      5.27 o 
   0   1  23      971.17      852.00     17.58 o 
   1   1  23     1543.51     1674.04     46.20 o 
   2   1  23     1323.75     1293.13     21.96 o 
   3   1  23      527.51      531.73     16.63 o 
   4   1  23       34.35       27.07      4.84 o 
   5   1  23      171.58      144.24     10.80 o 
   6   1  23      812.47      828.03     25.96 o 
   7   1  23       38.15       30.77     14.54 o 
   8   1  23       81.83       90.09     12.55 o 
   9   1  23        8.53        3.78      9.50 o 
  10   1  23      610.75      650.74     25.61 o 
  11   1  23       38.07       40.54     11.81 o 
 -13   2  23       49.04       29.93     18.85 o 
 -12   2  23       96.03       94.00     12.54 o 
 -11   2  23      271.72      272.35     15.68 o 
 -10   2  23      160.02      164.99     14.91 o 
  -9   2  23        0.22       -4.53      6.44 o 
  -8   2  23       83.59       84.14      9.64 o 
  -7   2  23      560.19      551.80     15.60 o 
  -6   2  23       24.04       25.36      5.70 o 
  -5   2  23      615.73      510.75     16.64 o 
  -4   2  23        3.03       13.82      4.45 o 
  -3   2  23     1445.58     1340.21     26.30 o 
  -2   2  23      659.45      627.95     12.90 o 
  -1   2  23      413.98      492.06     10.68 o 
   0   2  23       93.10      108.43     10.35 o 
   1   2  23      543.44      709.16     13.98 o 
   2   2  23      126.33      113.44     13.06 o 
   3   2  23     3625.29     3837.15     66.35 o 
   4   2  23      320.73      383.87     12.85 o 
   5   2  23     2123.33     1985.21     33.42 o 
   6   2  23       12.04       61.10     11.34 o 
   7   2  23     3880.52     3727.25     81.99 o 
   8   2  23     1011.92     1032.68     31.71 o 
   9   2  23      364.80      396.46     22.30 o 
  10   2  23       19.42       64.78     13.31 o 
  11   2  23     1328.28     1414.74     41.21 o 
 -13   3  23      326.17      308.03     18.03 o 
 -12   3  23       59.56       42.54     11.76 o 
 -11   3  23      257.98      272.44     13.36 o 
 -10   3  23       12.14        3.69      7.13 o 
  -9   3  23      460.60      428.08     14.76 o 
  -8   3  23       63.19       55.82      7.53 o 
  -7   3  23      448.71      442.92     13.81 o 
  -6   3  23       28.40       19.76      5.47 o 
  -5   3  23      912.83      884.80     20.16 o 
  -4   3  23      883.30      871.25     17.11 o 
  -3   3  23      322.74      307.18      8.78 o 
  -2   3  23      427.79      359.38     18.37 o 
  -1   3  23        0.64        4.23      3.23 o 
   0   3  23      129.08      173.24     11.24 o 
   1   3  23      817.27      796.22     15.67 o 
   2   3  23      107.44      101.51      5.71 o 
   3   3  23     1999.53     1941.44     32.39 o 
   4   3  23      269.83      263.83      9.13 o 
   5   3  23      300.88      283.87      9.53 o 
   6   3  23       77.32       62.24      8.08 o 
   7   3  23        5.28       -4.26      8.39 o 
   8   3  23        3.45        4.52      9.39 o 
   9   3  23      973.54     1003.32     32.32 o 
  10   3  23       38.87       41.89     17.00 o 
 -12   4  23       69.75       56.16     12.26 o 
 -11   4  23       16.21       12.62      8.54 o 
 -10   4  23      139.04      142.85     11.12 o 
  -9   4  23       13.06       18.35      8.22 o 
  -8   4  23     1042.31     1028.19     24.55 o 
  -7   4  23       46.69       35.25     11.32 o 
  -6   4  23      114.19      136.52     17.99 o 
  -5   4  23        3.67       -4.79      4.28 o 
  -4   4  23      113.68      100.68      5.85 o 
  -3   4  23       82.27       88.81      6.11 o 
  -2   4  23      180.23      156.08      6.66 o 
  -1   4  23     3404.80     3404.28     52.13 o 
   0   4  23     2377.70     2232.75     45.40 o 
   1   4  23     1057.77     1103.65     20.56 o 
   2   4  23     3938.57     3795.75     58.13 o 
   3   4  23     4431.85     4205.24     64.18 o 
   4   4  23      663.19      706.24     18.75 o 
   5   4  23     4356.18     4556.75     70.06 o 
   6   4  23       56.92       63.66     10.32 o 
   7   4  23      133.48      144.83     10.21 o 
   8   4  23      661.90      702.30     37.21 o 
   9   4  23     1959.04     2159.97     77.63 o 
 -11   5  23        1.37      -10.10     15.53 o 
 -10   5  23        8.98        0.74     15.03 o 
  -9   5  23       32.52       17.00     14.29 o 
  -8   5  23       13.62        3.70     13.31 o 
  -7   5  23       85.90       63.33     16.02 o 
  -6   5  23       19.88       15.58      7.87 o 
  -5   5  23        5.94        1.56      6.93 o 
  -4   5  23       13.23       26.83      7.89 o 
  -3   5  23       18.41       20.45     10.35 o 
  -2   5  23       96.09       78.37     10.47 o 
  -1   5  23       67.12       52.00      8.58 o 
   0   5  23      243.08      218.68     12.81 o 
   1   5  23        4.31       17.36      7.84 o 
   2   5  23       12.11       60.13     14.05 o 
   3   5  23      217.73      218.22     13.59 o 
   4   5  23      101.43      167.92     12.72 o 
   5   5  23      202.15      202.78     13.42 o 
   6   5  23       41.27       88.78     12.19 o 
   7   5  23      462.09      441.11     28.59 o 
   8   5  23        1.93       11.83     14.79 o 
 -10   6  23       19.65       47.31     19.47 o 
  -9   6  23      539.58      594.39     37.21 o 
  -8   6  23        0.28       11.09     15.28 o 
  -7   6  23       12.42       -2.02      8.82 o 
  -6   6  23        6.67       16.92      8.94 o 
  -5   6  23      320.78      247.50     14.84 o 
  -4   6  23      356.73      346.07     16.84 o 
  -3   6  23      359.34      361.74     17.16 o 
  -2   6  23     1876.90     1896.52     50.44 o 
  -1   6  23       69.05      151.85     12.53 o 
   0   6  23     1010.56      942.57     30.49 o 
   1   6  23      521.81      585.05     23.16 o 
   2   6  23     1743.56     1673.77     46.18 o 
   3   6  23     1548.01     1463.93     41.91 o 
   4   6  23      102.90      113.47     13.59 o 
   5   6  23       15.68        3.01      9.06 o 
   6   6  23        6.34        3.06      9.86 o 
   7   6  23        0.18      155.74     20.21 o 
  -8   7  23      225.20      180.63     23.16 o 
  -7   7  23       23.94       39.04     10.84 o 
  -6   7  23        0.13        5.99      9.47 o 
  -5   7  23       50.82       90.55     12.25 o 
  -4   7  23      686.29      697.59     26.25 o 
  -3   7  23        2.51        4.41      9.22 o 
  -2   7  23       94.84      100.30     13.19 o 
  -1   7  23      228.08      255.28     16.11 o 
   0   7  23      188.69      199.18     24.27 o 
   1   7  23        8.99       20.43     10.17 o 
   2   7  23        7.99       17.74     10.46 o 
   3   7  23      497.52      442.35     20.99 o 
   4   7  23       69.31      103.97     21.56 o 
   5   7  23       92.70       86.65     30.31 o 
  -5   8  23        0.18        9.43     11.24 o 
  -4   8  23       33.23       29.86     11.58 o 
  -3   8  23       45.71       41.83     11.82 o 
  -2   8  23       14.37       23.36     11.42 o 
  -1   8  23       12.65       21.67     11.71 o 
   0   8  23      852.96      770.12     32.65 o 
   1   8  23       16.97       30.25     11.85 o 
   2   8  23      220.44      286.22     18.91 o 
 -14   0  24       88.59       78.12     19.71 o 
 -13   0  24        1.15        4.93     14.79 o 
 -12   0  24       10.85        7.89     14.29 o 
 -11   0  24       20.94        0.74     11.83 o 
 -10   0  24      840.54      821.11     37.46 o 
  -9   0  24      200.56      163.88     17.00 o 
  -8   0  24     2848.30     2842.34     88.96 o 
  -7   0  24      529.98      550.03     26.12 o 
  -6   0  24     2132.67     2199.40     69.49 o 
  -5   0  24      138.91      122.48     11.58 o 
  -4   0  24      182.18      112.38      7.04 o 
  -3   0  24        3.02        0.25      3.43 o 
  -2   0  24      637.15      554.35     15.03 o 
  -1   0  24      125.11      118.20      5.63 o 
   0   0  24     1841.85     1898.36     41.29 o 
   1   0  24        4.33       -0.99      6.16 o 
   2   0  24        1.08       40.41      8.87 o 
   3   0  24      443.73      454.91     22.18 o 
   4   0  24      721.81      750.63     31.79 o 
   5   0  24      342.73      335.15     21.44 o 
   6   0  24     8758.75     8510.99    240.52 o 
   7   0  24     1002.88      867.68     39.43 o 
   8   0  24     7696.37     7676.08    222.03 o 
   9   0  24      486.67      467.97     29.33 o 
  10   0  24       69.33       84.53     18.73 o 
  11   0  24      232.92      239.28     22.67 o 
 -13   1  24      541.78      571.39     23.87 o 
 -12   1  24       13.42        8.50      9.06 o 
 -11   1  24       36.15       15.18      8.88 o 
 -10   1  24        2.08        5.97      8.45 o 
  -9   1  24     1125.77     1067.47     30.23 o 
  -8   1  24       54.62       52.44     11.21 o 
  -7   1  24      205.64      191.68     10.88 o 
  -6   1  24       51.51       53.04      5.82 o 
  -5   1  24      663.14      637.71     15.51 o 
  -4   1  24        2.83       -1.58      3.53 o 
  -3   1  24       84.86       46.68      4.82 o 
  -2   1  24        4.61        9.06      3.51 o 
  -1   1  24      399.08      495.92     16.29 o 
   0   1  24      766.78      793.97     16.91 o 
   1   1  24     5022.09     4821.52    128.05 o 
   2   1  24      701.52      699.48     13.77 o 
   3   1  24      502.68      499.87     11.16 o 
   4   1  24        1.64        8.15      5.05 o 
   5   1  24      455.88      467.96     17.86 o 
   6   1  24      359.34      350.54     19.84 o 
   7   1  24      115.92      105.92     12.81 o 
   8   1  24       43.17       25.30     10.72 o 
   9   1  24       52.91       50.49     11.40 o 
  10   1  24       46.66       57.04     12.37 o 
  11   1  24       80.03       92.05     20.95 o 
 -13   2  24        0.50       -5.40     10.26 o 
 -12   2  24       93.07       70.91     12.28 o 
 -11   2  24      177.29      177.67     13.94 o 
 -10   2  24       29.63        2.18     10.35 o 
  -9   2  24        9.86        4.72      7.31 o 
  -8   2  24      452.70      421.15     13.80 o 
  -7   2  24       47.46       26.86      5.97 o 
  -6   2  24      751.77      705.76     21.43 o 
  -5   2  24        0.88       -0.30      4.41 o 
  -4   2  24      586.53      596.24     14.80 o 
  -3   2  24      904.57      869.37     19.06 o 
  -2   2  24      357.16      364.27      9.24 o 
  -1   2  24       81.22       63.23      8.12 o 
   0   2  24     2124.20     2266.26     35.64 o 
   1   2  24      187.27      192.26      7.86 o 
   2   2  24     2398.35     2335.33     37.06 o 
   3   2  24      763.84      731.58     30.57 o 
   4   2  24    10493.17    10014.58    143.35 o 
   5   2  24       25.36       37.94      8.34 o 
   6   2  24     5509.72     5412.07    112.65 o 
   7   2  24      393.00      442.27     18.98 o 
   8   2  24      402.10      390.27     18.99 o 
   9   2  24       13.52       28.42     24.03 o 
  10   2  24     3658.89     3816.35     87.56 o 
 -13   3  24      114.62      168.99     37.58 o 
 -12   3  24      199.05      210.72     15.58 o 
 -11   3  24       34.14       23.25      8.49 o 
 -10   3  24       41.45       35.48      8.01 o 
  -9   3  24       86.15      112.65     11.28 o 
  -8   3  24      609.65      539.87     16.09 o 
  -7   3  24      254.48      261.61     10.84 o 
  -6   3  24       99.61      102.42      7.24 o 
  -5   3  24      556.49      558.76     15.04 o 
  -4   3  24     2516.60     2483.16     45.34 o 
  -3   3  24       18.03        7.84      3.80 o 
  -2   3  24      367.30      353.98     16.19 o 
  -1   3  24      159.99      174.57      7.55 o 
   0   3  24       86.83       88.57      5.01 o 
   1   3  24      773.80      764.03     15.32 o 
   2   3  24        0.04        9.06      4.05 o 
   3   3  24     1879.56     1933.75     32.37 o 
   4   3  24       10.97       14.76      4.99 o 
   5   3  24      142.54      142.01      7.81 o 
   6   3  24      276.71      254.55     11.30 o 
   7   3  24       29.07       19.96      9.49 o 
   8   3  24        8.42       12.30      9.72 o 
   9   3  24        3.61        6.81     10.53 o 
  10   3  24       19.80       16.26     16.26 o 
 -12   4  24       13.20       12.36     14.18 o 
 -11   4  24        4.10       -1.02      8.04 o 
 -10   4  24        0.03        4.26     10.73 o 
  -9   4  24      129.68      126.89     11.09 o 
  -8   4  24      326.03      372.74     13.66 o 
  -7   4  24      168.12      169.92      9.24 o 
  -6   4  24      142.14      126.17     15.03 o 
  -5   4  24        0.94        0.10      4.18 o 
  -4   4  24        9.75       26.68      4.61 o 
  -3   4  24     1117.61     1096.39     20.52 o 
  -2   4  24      124.08      162.54      6.68 o 
  -1   4  24      299.82      435.51     36.74 o 
   0   4  24       14.43       89.56      9.54 o 
   1   4  24      106.15      123.60      8.07 o 
   2   4  24     2942.29     3146.99     49.36 o 
   3   4  24     2688.16     2689.68     50.85 o 
   4   4  24     4563.83     4454.98     79.82 o 
   5   4  24      873.52      985.10     33.22 o 
   6   4  24       23.29       30.92      6.45 o 
   7   4  24        0.03       -5.08      7.05 o 
   8   4  24      383.87      460.38     20.64 o 
   9   4  24      740.98      815.19     40.91 o 
 -11   5  24        1.82       -0.25     16.26 o 
 -10   5  24        1.64       -3.94     15.03 o 
  -9   5  24        1.40        0.74     14.29 o 
  -8   5  24      182.52      161.41     19.22 o 
  -7   5  24       53.18       20.95     13.55 o 
  -6   5  24      113.40       75.06     10.42 o 
  -5   5  24       73.91       70.71      9.89 o 
  -4   5  24       81.40       66.42      9.82 o 
  -3   5  24      142.29      143.02     11.14 o 
  -2   5  24       50.89       45.46      8.52 o 
  -1   5  24       23.86       10.66      7.58 o 
   0   5  24      155.46      161.75     11.59 o 
   1   5  24      702.45      707.58     24.05 o 
   2   5  24      273.29      267.87     25.26 o 
   3   5  24        2.10       30.48      9.04 o 
   4   5  24     2189.86     2184.95     78.12 o 
   5   5  24       81.56       88.92     11.99 o 
   6   5  24      109.84      112.19     12.45 o 
   7   5  24       36.36       87.73     17.74 o 
   8   5  24        9.30        8.87     15.03 o 
 -10   6  24       48.91       78.61     21.44 o 
  -9   6  24       23.95       34.75     18.73 o 
  -8   6  24       58.12       66.04     18.24 o 
  -7   6  24       28.70       29.42     11.58 o 
  -6   6  24      202.22      184.37     13.36 o 
  -5   6  24      157.96      158.09     13.44 o 
  -4   6  24       46.82       61.55     10.87 o 
  -3   6  24      259.69      274.84     15.23 o 
  -2   6  24      259.04      255.45     16.26 o 
  -1   6  24      941.30      894.73     29.52 o 
   0   6  24       26.41       58.34     10.45 o 
   1   6  24     1304.00     1259.04     37.55 o 
   2   6  24      481.24      496.79     28.59 o 
   3   6  24      737.35      847.43     34.99 o 
   4   6  24       41.78       79.51     13.92 o 
   5   6  24      305.00      248.02     16.03 o 
   6   6  24      109.41      119.54     13.99 o 
   7   6  24      401.54      443.58     30.56 o 
  -8   7  24        9.46       18.48     18.48 o 
  -7   7  24      293.30      271.00     20.33 o 
  -6   7  24        5.42        9.02      9.59 o 
  -5   7  24      357.60      355.46     18.91 o 
  -4   7  24       62.41      101.15     25.75 o 
  -3   7  24        1.80        2.49      9.47 o 
  -2   7  24      179.41      155.18     13.58 o 
  -1   7  24        0.13       34.85     14.66 o 
   0   7  24        5.54       16.58     12.57 o 
   1   7  24       67.60       73.11     13.43 o 
   2   7  24      385.05      364.91     19.25 o 
   3   7  24      608.68      673.51     26.75 o 
   4   7  24      343.11      313.81     18.73 o 
   5   7  24      131.94      145.66     32.41 o 
  -5   8  24       15.50        8.93     12.28 o 
  -4   8  24       43.07       50.46     12.43 o 
  -3   8  24       41.44       39.22     11.61 o 
  -2   8  24       57.26       31.22     12.51 o 
  -1   8  24        0.66        6.14     10.66 o 
   0   8  24      111.23      169.76     16.24 o 
   1   8  24      284.05      288.38     18.82 o 
   2   8  24        9.24      117.82     16.02 o 
 -13   1  25       28.72       27.59     10.80 o 
 -12   1  25      345.06      380.40     18.19 o 
 -11   1  25       71.38       71.40     11.58 o 
 -10   1  25        0.14       -3.28      7.92 o 
  -9   1  25      188.21      176.41     11.74 o 
  -8   1  25      248.32      232.05     12.80 o 
  -7   1  25        3.34       -1.64      5.72 o 
  -6   1  25      432.84      397.18     12.09 o 
  -5   1  25        6.04       -6.02      4.15 o 
  -4   1  25     1668.06     1710.98     32.58 o 
  -3   1  25      187.20      160.19      6.83 o 
  -2   1  25      425.93      448.36     11.63 o 
  -1   1  25        0.26        4.55      7.75 o 
   0   1  25        1.30       42.27     23.16 o 
   1   1  25      932.68     1182.10     29.80 o 
   2   1  25        4.38       15.30      9.73 o 
   3   1  25       34.67       17.89      4.51 o 
   4   1  25     1856.11     1812.99     43.13 o 
   5   1  25      246.65      243.73     13.06 o 
   6   1  25     1485.88     1484.93     38.86 o 
   7   1  25      314.16      334.15     16.90 o 
   8   1  25       22.63       20.08     10.19 o 
   9   1  25       17.27        1.60      9.67 o 
  10   1  25      118.54      129.53     14.55 o 
 -13   2  25       16.01       19.30     11.41 o 
 -12   2  25      110.94      112.02     13.85 o 
 -11   2  25       15.33       12.13      8.97 o 
 -10   2  25        6.45      -11.95      8.02 o 
  -9   2  25       78.53       67.97      9.93 o 
  -8   2  25       27.60       31.73      6.72 o 
  -7   2  25      198.00      174.72     11.32 o 
  -6   2  25       10.79        1.84      4.58 o 
  -5   2  25        2.40       -2.39      4.08 o 
  -4   2  25       60.99       85.97      6.58 o 
  -3   2  25       47.51       37.51      5.22 o 
  -2   2  25      169.92      152.25      7.07 o 
  -1   2  25        1.82        5.14      2.90 o 
   0   2  25      246.94      249.12     15.77 o 
   1   2  25       24.67       36.76      7.68 o 
   2   2  25        5.23        8.44     12.20 o 
   3   2  25     3959.62     3742.54     65.34 o 
   4   2  25      410.36      456.17     23.36 o 
   5   2  25     2009.73     1965.20     47.14 o 
   6   2  25      369.30      388.84     17.24 o 
   7   2  25     3732.22     3696.44     81.90 o 
   8   2  25      316.47      318.00     17.23 o 
   9   2  25        8.67       16.61     10.61 o 
  10   2  25      143.71      189.13     16.61 o 
 -13   3  25      416.85      480.39     22.65 o 
 -12   3  25       60.24       70.78     10.78 o 
 -11   3  25      248.48      265.70     13.19 o 
 -10   3  25        1.59        2.12      6.86 o 
  -9   3  25      966.62      914.72     23.09 o 
  -8   3  25      968.42      944.57     23.04 o 
  -7   3  25      779.15      759.70     19.31 o 
  -6   3  25      208.25      216.99      9.42 o 
  -5   3  25      927.78      868.07     20.13 o 
  -4   3  25      248.63      268.05      9.83 o 
  -3   3  25      368.31      323.29     10.57 o 
  -2   3  25       14.66       19.34      6.22 o 
  -1   3  25      156.53      151.85      7.10 o 
   0   3  25      203.04      202.17      8.04 o 
   1   3  25     1906.69     1825.02     30.32 o 
   2   3  25      719.17      672.38     14.50 o 
   3   3  25     1903.59     1834.98     31.18 o 
   4   3  25       54.01       60.82      7.29 o 
   5   3  25      130.29      139.89      7.78 o 
   6   3  25      230.99      208.73     10.75 o 
   7   3  25        1.30        3.11      8.79 o 
   8   3  25       55.52       47.15     15.03 o 
   9   3  25        0.34        2.23     14.66 o 
  10   3  25       11.68       24.64     17.25 o 
 -12   4  25      764.25      839.98     24.78 o 
 -11   4  25        1.47        7.74      8.98 o 
 -10   4  25      611.57      640.22     19.59 o 
  -9   4  25      113.66      110.88     20.62 o 
  -8   4  25      842.73      819.47     21.82 o 
  -7   4  25       18.04       16.77      6.51 o 
  -6   4  25        2.70       -2.16      5.47 o 
  -5   4  25      138.33      133.46      7.87 o 
  -4   4  25      241.02      235.57      8.32 o 
  -3   4  25       70.81      106.43      6.26 o 
  -2   4  25      282.56      293.39      8.88 o 
  -1   4  25       81.67       70.12      6.51 o 
   0   4  25      637.18      625.43     13.89 o 
   1   4  25       61.89       70.70     11.45 o 
   2   4  25     4188.05     3941.35     97.25 o 
   3   4  25       37.04       78.63     19.96 o 
   4   4  25       40.49      128.35     20.73 o 
   5   4  25     1922.83     1827.08     32.60 o 
   6   4  25      363.68      316.68     12.85 o 
   7   4  25        0.96        0.01      9.18 o 
   8   4  25      523.55      521.69     22.12 o 
   9   4  25      249.22      279.81     22.43 o 
 -11   5  25       36.10       22.92     17.99 o 
 -10   5  25       19.67       13.80     16.26 o 
  -9   5  25       38.09       41.65     16.51 o 
  -8   5  25       21.48       56.19     17.00 o 
  -7   5  25        0.83       -4.68     12.81 o 
  -6   5  25       38.02       33.85      8.71 o 
  -5   5  25        0.48       -3.15      7.64 o 
  -4   5  25        0.81        0.31      7.15 o 
  -3   5  25        7.16        5.06      6.69 o 
  -2   5  25       27.30       15.72      7.79 o 
  -1   5  25        0.66       -6.89      6.84 o 
   0   5  25       87.54      129.95     15.89 o 
   1   5  25       21.24       31.61      8.11 o 
   2   5  25      158.20      185.55     12.72 o 
   3   5  25      970.02      975.35     30.58 o 
   4   5  25       82.84      215.12     37.70 o 
   5   5  25      189.14      159.32     12.63 o 
   6   5  25      496.91      523.26     21.42 o 
   7   5  25      146.07      142.93     20.95 o 
   8   5  25        1.97       10.84     15.03 o 
 -10   6  25      417.83      436.68     33.51 o 
  -9   6  25        5.24       14.05     17.00 o 
  -8   6  25        0.96       -5.91     14.79 o 
  -7   6  25      297.72      294.24     24.15 o 
  -6   6  25        5.83       12.92      8.94 o 
  -5   6  25       17.56       12.92      8.81 o 
  -4   6  25      411.67      424.29     19.96 o 
  -3   6  25      516.01      472.49     19.92 o 
  -2   6  25       28.54       41.02      9.79 o 
  -1   6  25       42.61       62.74     10.89 o 
   0   6  25       88.95      105.71     12.86 o 
   1   6  25      420.19      391.14     18.64 o 
   2   6  25     1468.55     1446.51     41.82 o 
   3   6  25      776.60      927.86     31.19 o 
   4   6  25     1927.03     1815.26     49.92 o 
   5   6  25       61.58       60.44     11.85 o 
   6   6  25       75.89       79.58     12.97 o 
   7   6  25      192.17      211.44     22.18 o 
  -8   7  25       57.42       57.66     21.19 o 
  -7   7  25      247.63      209.68     15.09 o 
  -6   7  25       92.78       88.66     12.55 o 
  -5   7  25      131.30      138.05     14.63 o 
  -4   7  25      293.84      336.56     18.45 o 
  -3   7  25       25.13       28.23     13.31 o 
  -2   7  25       22.79       20.65     10.66 o 
  -1   7  25      169.74      170.73     18.98 o 
   0   7  25       39.09       58.49     13.43 o 
   1   7  25      481.82      467.83     37.21 o 
   2   7  25       13.93       29.46     11.66 o 
   3   7  25       59.23      126.97     15.05 o 
   4   7  25        2.61       35.40     11.94 o 
   5   7  25        2.26        6.41     11.06 o 
  -4   8  25      393.39      386.25     20.66 o 
  -3   8  25       74.29      103.08     14.63 o 
  -2   8  25        0.55        0.97     11.07 o 
  -1   8  25       65.69       82.60     13.81 o 
   0   8  25     1060.64      988.60     34.75 o 
   1   8  25        8.37       90.12     14.72 o 
 -13   0  26        1.27       17.25     15.77 o 
 -12   0  26      195.50      171.76     19.71 o 
 -11   0  26      132.47      119.52     18.24 o 
 -10   0  26      222.40      213.41     18.48 o 
  -9   0  26       19.37       -4.44      9.86 o 
  -8   0  26     2730.65     2693.74     85.51 o 
  -7   0  26        0.06       -1.48      9.12 o 
  -6   0  26     3086.19     3118.83     94.63 o 
  -5   0  26      961.19     1026.97     26.44 o 
  -4   0  26     2506.42     2751.41     98.70 o 
  -3   0  26      113.34       97.43      6.01 o 
  -2   0  26      874.19      800.73     20.14 o 
  -1   0  26      717.90      630.89     16.27 o 
   0   0  26     3225.63     2985.24     62.91 o 
   1   0  26      646.63      633.57     26.12 o 
   2   0  26     2755.23     2726.51     83.29 o 
   3   0  26      108.71      102.02     13.80 o 
   4   0  26      176.66      144.90     13.55 o 
   5   0  26       17.09       16.26     11.34 o 
   6   0  26      704.90      672.51     32.78 o 
   7   0  26       31.87       32.53     12.81 o 
   8   0  26     2741.54     2589.01     87.98 o 
   9   0  26        1.21       -9.61     13.55 o 
  10   0  26      387.47      424.60     30.31 o 
 -13   1  26      550.52      534.13     39.18 o 
 -12   1  26       18.83       15.44      9.47 o 
 -11   1  26      512.57      464.21     19.60 o 
 -10   1  26        2.86        1.46      7.51 o 
  -9   1  26      372.55      395.54     17.07 o 
  -8   1  26      179.82      170.20     11.31 o 
  -7   1  26      825.88      807.88     19.44 o 
  -6   1  26       10.41        2.37      4.62 o 
  -5   1  26       67.94       60.57      5.97 o 
  -4   1  26      317.52      328.56     10.20 o 
  -3   1  26      323.69      269.04      8.88 o 
  -2   1  26       42.81       39.07      5.49 o 
  -1   1  26      718.20      744.65     16.33 o 
   0   1  26      193.31      171.73      7.37 o 
   1   1  26     2037.72     1848.99     34.16 o 
   2   1  26       16.16       20.33      3.69 o 
   3   1  26      338.76      305.86     10.10 o 
   4   1  26      377.92      424.42     16.55 o 
   5   1  26       77.92       83.68     10.61 o 
   6   1  26      538.93      515.86     20.13 o 
   7   1  26     1751.49     1676.96     43.82 o 
   8   1  26       13.08       11.83      8.54 o 
   9   1  26      105.25       83.93     13.11 o 
  10   1  26       11.06       17.43     11.59 o 
 -13   2  26       37.63       41.05     15.28 o 
 -12   2  26      303.17      314.68     17.51 o 
 -11   2  26      289.57      309.52     22.67 o 
 -10   2  26       40.13       19.56     11.21 o 
  -9   2  26      177.59      175.05      9.73 o 
  -8   2  26      246.47      219.63     10.13 o 
  -7   2  26       58.90       44.34      9.49 o 
  -6   2  26       91.27      105.13      7.50 o 
  -5   2  26      416.37      347.82     11.43 o 
  -4   2  26      229.90      209.08      8.68 o 
  -3   2  26        4.17       -5.87      3.91 o 
  -2   2  26       78.34       53.20      6.32 o 
  -1   2  26      354.60      367.90     13.90 o 
   0   2  26       33.34       46.47      5.16 o 
   1   2  26      278.18      272.13      7.91 o 
   2   2  26       12.85       14.53      3.89 o 
   3   2  26     1711.63     1665.62     28.43 o 
   4   2  26        0.02       -0.82      5.42 o 
   5   2  26      189.24      214.20     12.89 o 
   6   2  26     2498.04     2421.40     57.15 o 
   7   2  26      810.87      768.47     26.21 o 
   8   2  26       14.39       -0.99      9.75 o 
   9   2  26        4.95        5.39     10.54 o 
  10   2  26      154.16      182.73     30.56 o 
 -12   3  26       84.73       78.60     18.36 o 
 -11   3  26       69.98       87.32     10.47 o 
 -10   3  26      109.11       91.97      9.80 o 
  -9   3  26       30.88       39.53      7.59 o 
  -8   3  26      227.82      212.70     10.56 o 
  -7   3  26      447.63      412.91     13.59 o 
  -6   3  26      190.22      191.54      9.10 o 
  -5   3  26       17.98       19.05      5.38 o 
  -4   3  26     1100.20     1036.20     27.60 o 
  -3   3  26      738.16      671.70     16.54 o 
  -2   3  26        3.01        2.33      3.37 o 
  -1   3  26       23.82       19.13      6.62 o 
   0   3  26      126.52      120.44      6.67 o 
   1   3  26      662.29      688.81     33.02 o 
   2   3  26       71.81       76.16      8.75 o 
   3   3  26        2.60       11.69      8.40 o 
   4   3  26      204.94      187.71      9.80 o 
   5   3  26      639.60      634.41     15.17 o 
   6   3  26      231.19      222.60     10.99 o 
   7   3  26        0.25       -9.55      8.36 o 
   8   3  26       48.79       47.02     13.06 o 
   9   3  26      130.80      174.60     26.00 o 
 -12   4  26       49.92       89.88     11.81 o 
 -11   4  26       68.01       66.39     10.48 o 
 -10   4  26       75.74      112.54     10.88 o 
  -9   4  26        5.52       -1.62      7.09 o 
  -8   4  26      278.46      293.87     12.50 o 
  -7   4  26      132.10      124.87      8.61 o 
  -6   4  26      106.16       86.47     15.91 o 
  -5   4  26        7.83       -3.76      5.97 o 
  -4   4  26        0.00        6.02      4.21 o 
  -3   4  26      253.93      254.96      8.72 o 
  -2   4  26        6.12       25.41      4.72 o 
  -1   4  26      189.30      186.59      7.41 o 
   0   4  26      580.92      617.86     13.85 o 
   1   4  26      231.71      199.87      7.92 o 
   2   4  26      369.22      432.54     69.99 o 
   3   4  26      114.23      130.20      8.98 o 
   4   4  26     2863.97     2713.72     44.60 o 
   5   4  26      121.46      134.97     16.77 o 
   6   4  26      463.03      444.42     15.31 o 
   7   4  26      168.09      147.49     16.82 o 
   8   4  26       59.88       67.55     18.24 o 
   9   4  26      484.08      519.38     30.80 o 
 -11   5  26        8.64       -1.97     17.50 o 
 -10   5  26       85.15       60.13     18.48 o 
  -9   5  26        9.72       16.26     15.03 o 
  -8   5  26      347.48      319.87     25.38 o 
  -7   5  26      126.78      109.42     18.48 o 
  -6   5  26        2.14        5.87      7.74 o 
  -5   5  26       13.82        8.50      9.98 o 
  -4   5  26       69.50       69.12     14.79 o 
  -3   5  26       81.54       86.23      9.99 o 
  -2   5  26       12.56       12.37      7.47 o 
  -1   5  26       29.03       28.10      8.42 o 
   0   5  26      272.30      263.93     13.91 o 
   1   5  26       34.61       47.20      9.58 o 
   2   5  26      570.08      541.57     20.91 o 
   3   5  26       88.69      143.29     14.54 o 
   4   5  26     1248.57     1249.98     39.80 o 
   5   5  26       20.21       49.60     10.26 o 
   6   5  26       92.97      116.05     17.00 o 
   7   5  26       60.52       66.78     17.25 o 
  -9   6  26        0.44        3.45     14.54 o 
  -8   6  26       26.11       41.40     17.25 o 
  -7   6  26      316.36      296.70     25.63 o 
  -6   6  26        9.75       18.60      9.44 o 
  -5   6  26      123.52       86.52     11.43 o 
  -4   6  26       19.18       21.43      8.99 o 
  -3   6  26        7.13       14.83      8.56 o 
  -2   6  26      334.46      320.76     16.78 o 
  -1   6  26       65.38       86.65     11.41 o 
   0   6  26       14.77       23.03      9.19 o 
   1   6  26      642.38      663.34     24.83 o 
   2   6  26      425.19      571.07     26.74 o 
   3   6  26     2717.98     2657.44     67.35 o 
   4   6  26       15.96       92.48     37.95 o 
   5   6  26      197.72      191.35     15.29 o 
   6   6  26        0.37       16.73     10.74 o 
  -7   7  26      251.70      301.64     18.07 o 
  -6   7  26        0.02       16.19     10.60 o 
  -5   7  26       49.48       54.21     14.91 o 
  -4   7  26       69.84       77.62     13.31 o 
  -3   7  26      190.13      210.95     15.04 o 
  -2   7  26      112.59      135.07     13.97 o 
  -1   7  26      427.30      409.75     20.27 o 
   0   7  26      377.38      344.48     18.47 o 
   1   7  26        8.48       20.15     10.97 o 
   2   7  26       32.27       45.70     11.86 o 
   3   7  26      145.43      181.41     17.25 o 
   4   7  26       26.06       -3.04     11.06 o 
  -4   8  26       29.29       42.78     12.96 o 
  -3   8  26      459.61      449.48     22.48 o 
  -2   8  26       74.64       55.46     13.29 o 
  -1   8  26      246.52      225.02     16.66 o 
   0   8  26        8.99       71.51     23.53 o 
   1   8  26      886.57      896.84     32.99 o 
 -13   1  27       27.84       39.52     12.10 o 
 -12   1  27        4.59       -4.52      9.31 o 
 -11   1  27        6.20        2.18      8.69 o 
 -10   1  27      258.00      251.85     14.18 o 
  -9   1  27        0.93      -10.15      6.77 o 
  -8   1  27      350.10      358.43     15.77 o 
  -7   1  27       20.73       16.37      5.39 o 
  -6   1  27       51.20       46.78      5.78 o 
  -5   1  27       30.25       14.37      4.77 o 
  -4   1  27     1067.77     1141.28     23.80 o 
  -3   1  27      430.69      435.26     11.90 o 
  -2   1  27      659.93      716.94     16.36 o 
  -1   1  27        7.01       35.46      6.53 o 
   0   1  27       58.62       93.48     10.96 o 
   1   1  27       54.02      151.80     10.10 o 
   2   1  27      518.52      490.09     12.99 o 
   3   1  27       85.44      106.99      6.74 o 
   4   1  27     1680.19     1547.57     38.68 o 
   5   1  27      715.64      767.90     24.74 o 
   6   1  27       53.49       70.45     10.71 o 
   7   1  27      174.99      196.63     13.94 o 
   8   1  27      357.22      314.91     17.08 o 
   9   1  27       42.95       26.00     11.15 o 
  10   1  27        3.04        5.77     11.76 o 
 -13   2  27       12.90       12.81     10.98 o 
 -12   2  27      117.81      133.17     21.69 o 
 -11   2  27      281.51      266.59     15.77 o 
 -10   2  27       10.97       -3.22      8.53 o 
  -9   2  27        1.37       -5.96      5.93 o 
  -8   2  27       98.87       83.87      9.99 o 
  -7   2  27      351.89      309.67     11.56 o 
  -6   2  27        1.74       -4.32      4.66 o 
  -5   2  27      582.27      563.80     15.22 o 
  -4   2  27        1.09       -3.23      4.19 o 
  -3   2  27        1.42        1.34      4.12 o 
  -2   2  27       88.22       68.08      5.76 o 
  -1   2  27      496.82      440.14     10.44 o 
   0   2  27       25.67       41.80      8.18 o 
   1   2  27      338.94      350.08      9.16 o 
   2   2  27       40.40       54.53      7.97 o 
   3   2  27      364.10      427.38     16.86 o 
   4   2  27       92.87       84.07      7.58 o 
   5   2  27     1055.55     1024.62     29.54 o 
   6   2  27        0.94       13.14      8.88 o 
   7   2  27      634.46      654.74     27.23 o 
   8   2  27        0.10       -3.48      9.64 o 
   9   2  27        1.70        3.45     10.63 o 
  10   2  27      202.64      196.07     16.29 o 
 -12   3  27       26.54       24.33      9.34 o 
 -11   3  27      168.73      184.19     11.71 o 
 -10   3  27        2.71        4.31      6.84 o 
  -9   3  27      267.44      276.72     12.23 o 
  -8   3  27        5.54        0.42      6.09 o 
  -7   3  27     2399.16     2352.25     50.90 o 
  -6   3  27       49.40       51.11      7.00 o 
  -5   3  27      371.55      337.20     13.85 o 
  -4   3  27      633.12      629.03     19.42 o 
  -3   3  27      481.86      466.42     13.27 o 
  -2   3  27      248.73      197.83     13.39 o 
  -1   3  27       16.47       11.86      3.80 o 
   0   3  27      227.72      201.49      9.66 o 
   1   3  27     1033.38      959.60     21.32 o 
   2   3  27        0.75        3.40      4.28 o 
   3   3  27       81.92       81.69      8.61 o 
   4   3  27      638.86      646.48     15.03 o 
   5   3  27      680.54      670.84     18.45 o 
   6   3  27       41.79       35.14     15.40 o 
   7   3  27      107.44      102.83     12.63 o 
   8   3  27       12.02       23.89     11.29 o 
   9   3  27      130.75      127.84     27.85 o 
 -12   4  27       24.39       22.38     10.24 o 
 -11   4  27       10.90       12.79      8.84 o 
 -10   4  27      739.96      805.01     22.64 o 
  -9   4  27       14.96       17.85      7.98 o 
  -8   4  27     1057.11     1057.66     25.47 o 
  -7   4  27        3.27       -4.52      9.51 o 
  -6   4  27      915.20      865.62     21.31 o 
  -5   4  27        3.17        9.35      5.23 o 
  -4   4  27       68.91       74.56      9.51 o 
  -3   4  27       98.95       97.56      8.50 o 
  -2   4  27      513.50      513.91     12.39 o 
  -1   4  27      105.35      111.21      6.24 o 
   0   4  27       91.00       97.81      5.98 o 
   1   4  27        0.00       21.94      5.76 o 
   2   4  27      206.78      190.85      9.54 o 
   3   4  27     1102.31     1059.59     43.63 o 
   4   4  27     1041.29     1076.78     32.08 o 
   5   4  27       15.03       27.66      6.41 o 
   6   4  27      125.76      134.78     17.54 o 
   7   4  27      115.37      118.98     19.76 o 
   8   4  27       64.20       86.08     30.19 o 
 -11   5  27        1.17       18.24     19.71 o 
 -10   5  27        6.22       12.08     16.51 o 
  -9   5  27      187.15      181.37     21.44 o 
  -8   5  27       42.83       34.50     15.53 o 
  -7   5  27       90.74       72.94     16.76 o 
  -6   5  27       48.42       44.60     15.28 o 
  -5   5  27       70.63       54.96     22.67 o 
  -4   5  27       70.09      102.95     11.29 o 
  -3   5  27       41.09       15.89      7.93 o 
  -2   5  27        0.18       -2.52      9.24 o 
  -1   5  27        8.89        9.24      7.46 o 
   0   5  27      252.34      215.88     20.45 o 
   1   5  27      664.20      666.54     23.61 o 
   2   5  27       83.65      128.86     22.06 o 
   3   5  27      367.72      364.48     17.43 o 
   4   5  27      237.83      285.33     18.73 o 
   5   5  27      153.94      150.87     14.21 o 
   6   5  27        9.39       50.03     16.26 o 
   7   5  27       72.23       69.25     17.74 o 
  -9   6  27        0.57      -15.53     15.77 o 
  -8   6  27       80.18       49.53     17.74 o 
  -7   6  27       65.15      111.14     20.95 o 
  -6   6  27       34.01       18.07      9.77 o 
  -5   6  27       73.77       55.55     10.39 o 
  -4   6  27      115.30      120.17     13.16 o 
  -3   6  27        1.58        3.45      8.52 o 
  -2   6  27      103.70      108.90     12.66 o 
  -1   6  27       54.64       53.17     10.87 o 
   0   6  27      295.40      253.26     18.24 o 
   1   6  27      162.09      183.61     14.03 o 
   2   6  27     2265.46     2289.80     59.59 o 
   3   6  27      540.39      594.16     24.21 o 
   4   6  27        0.23        1.92      9.84 o 
   5   6  27       20.51       21.13     10.84 o 
   6   6  27      232.98      215.18     17.25 o 
  -7   7  27      170.33      176.09     15.45 o 
  -6   7  27       98.23       80.28     12.31 o 
  -5   7  27        3.90       15.63     10.36 o 
  -4   7  27      118.85      143.14     15.61 o 
  -3   7  27      389.57      357.95     18.88 o 
  -2   7  27        6.67       10.92     14.29 o 
  -1   7  27       49.27       54.56     15.65 o 
   0   7  27      134.70      166.46     13.99 o 
   1   7  27        8.51       18.92     10.03 o 
   2   7  27       32.55       31.02     11.47 o 
   3   7  27       38.08       48.34     12.72 o 
   4   7  27      201.47      217.85     16.64 o 
  -3   8  27       20.49       34.36     11.84 o 
  -2   8  27       55.31      102.19     14.81 o 
  -1   8  27        1.78        8.88     12.69 o 
   0   8  27       97.19      177.59     17.19 o 
 -13   0  28       28.14       21.19     14.79 o 
 -12   0  28       42.49       26.37     14.54 o 
 -11   0  28       79.02       73.68     15.03 o 
 -10   0  28     3093.86     2999.56     96.60 o 
  -9   0  28      638.01      609.92     30.56 o 
  -8   0  28     3290.16     3373.89    104.24 o 
  -7   0  28      221.53      175.71     16.26 o 
  -6   0  28      322.59      356.59     20.95 o 
  -5   0  28       15.60       12.08      8.13 o 
  -4   0  28      135.87      114.34     12.32 o 
  -3   0  28       28.22       15.53      7.64 o 
  -2   0  28     3370.45     3221.35     96.35 o 
  -1   0  28      219.12      224.75     15.28 o 
   0   0  28        3.85       20.95      8.13 o 
   1   0  28      111.93      112.13     11.83 o 
   2   0  28     1148.30     1124.47     41.65 o 
   3   0  28      111.94      141.94     14.05 o 
   4   0  28       59.18       31.54     11.34 o 
   5   0  28        1.36        3.70     10.35 o 
   6   0  28        2.34       -5.67     10.84 o 
   7   0  28        0.24        2.22     12.81 o 
   8   0  28        5.05       -9.86     13.80 o 
   9   0  28       15.08        6.16     15.03 o 
  10   0  28      249.69      258.26     25.63 o 
 -13   1  28      192.44      213.78     15.51 o 
 -12   1  28       18.84       24.88     10.17 o 
 -11   1  28       42.86       73.69     11.21 o 
 -10   1  28        4.00        2.41      7.75 o 
  -9   1  28      374.25      314.19     14.97 o 
  -8   1  28       15.15       16.40      7.75 o 
  -7   1  28        6.73        7.60      5.27 o 
  -6   1  28        0.38       -6.15      6.01 o 
  -5   1  28      591.35      520.25     14.20 o 
  -4   1  28      461.10      430.14     12.35 o 
  -3   1  28     1241.34     1179.33     24.18 o 
  -2   1  28       12.41        7.91      4.13 o 
  -1   1  28      462.48      402.61     11.07 o 
   0   1  28      187.05      170.67      6.96 o 
   1   1  28      260.21      201.52     11.60 o 
   2   1  28       11.12       29.10      7.02 o 
   3   1  28        5.01       15.31      6.87 o 
   4   1  28      546.01      549.44     19.42 o 
   5   1  28     1863.68     1845.02     45.74 o 
   6   1  28      332.65      308.88     15.86 o 
   7   1  28      592.13      583.73     22.65 o 
   8   1  28        9.03        1.05      8.36 o 
   9   1  28        0.38       12.77      9.93 o 
  10   1  28        1.19       -8.29     11.67 o 
 -13   2  28        4.01       -0.69     10.59 o 
 -12   2  28        3.24        8.13      9.89 o 
 -11   2  28        1.37       -2.34      9.24 o 
 -10   2  28       66.47       56.05      9.90 o 
  -9   2  28      105.08       84.11      8.90 o 
  -8   2  28      898.59      816.02     25.18 o 
  -7   2  28      630.49      676.38     17.83 o 
  -6   2  28       92.97       95.03      7.91 o 
  -5   2  28        9.83        8.64      5.11 o 
  -4   2  28      420.16      429.42     12.66 o 
  -3   2  28      107.98      109.38      7.07 o 
  -2   2  28       21.31       13.95      4.50 o 
  -1   2  28      307.47      292.32      8.44 o 
   0   2  28     1089.60     1020.62     18.90 o 
   1   2  28      177.85      188.30     10.78 o 
   2   2  28      995.33      920.51     17.98 o 
   3   2  28        7.29        6.13      5.35 o 
   4   2  28      138.54      120.37      8.05 o 
   5   2  28       51.24       49.48      9.09 o 
   6   2  28       37.59       41.91      9.72 o 
   7   2  28      182.17      178.90     13.11 o 
   8   2  28      167.16      159.64     15.19 o 
   9   2  28       20.25       12.74     14.05 o 
 -12   3  28        1.72        6.59      9.10 o 
 -11   3  28        1.42       10.97      8.31 o 
 -10   3  28       32.88       31.50      8.38 o 
  -9   3  28       73.86       94.73      9.63 o 
  -8   3  28      225.23      223.39     10.72 o 
  -7   3  28      418.64      394.43     13.55 o 
  -6   3  28      267.84      247.70     16.60 o 
  -5   3  28       39.24       33.87      7.39 o 
  -4   3  28     1689.59     1513.75     36.51 o 
  -3   3  28      386.45      376.30     10.43 o 
  -2   3  28       36.23       26.12      5.55 o 
  -1   3  28      126.11      104.37      6.49 o 
   0   3  28        9.36       10.49      6.33 o 
   1   3  28       76.40       87.24     12.57 o 
   2   3  28        0.05       -3.75      4.16 o 
   3   3  28      529.17      537.35     13.21 o 
   4   3  28      148.82      139.71      9.75 o 
   5   3  28      346.78      345.65     12.99 o 
   6   3  28       21.71       30.06      9.76 o 
   7   3  28      145.34      150.99     13.33 o 
   8   3  28       61.66       54.57     12.28 o 
   9   3  28       16.13       30.37     12.18 o 
 -12   4  28        5.90      -10.42     11.05 o 
 -11   4  28      101.69      129.14     12.33 o 
 -10   4  28        1.35       27.59      9.18 o 
  -9   4  28      301.94      301.21     20.35 o 
  -8   4  28       96.86      121.66     11.52 o 
  -7   4  28      675.24      577.53     17.21 o 
  -6   4  28      430.00      477.00     14.95 o 
  -5   4  28      167.44      146.28     17.68 o 
  -4   4  28       86.92      125.16     10.17 o 
  -3   4  28      182.71      164.59     10.96 o 
  -2   4  28        0.46       11.63      4.31 o 
  -1   4  28       44.06       39.86      8.77 o 
   0   4  28       84.20      131.54     10.44 o 
   1   4  28     1138.98     1062.11     24.20 o 
   2   4  28      132.78      146.69      8.85 o 
   3   4  28        0.55       16.59      8.58 o 
   4   4  28      853.34      889.31     19.39 o 
   5   4  28        1.10        1.55      5.68 o 
   6   4  28       96.94      107.34     10.61 o 
   7   4  28       61.15       65.49     12.02 o 
   8   4  28      136.27      132.20     29.69 o 
 -10   5  28       13.55       -0.74     16.02 o 
  -9   5  28        0.00       21.44     16.26 o 
  -8   5  28       59.60       54.71     16.76 o 
  -7   5  28       15.84       10.35     13.55 o 
  -6   5  28       52.35       34.25     13.55 o 
  -5   5  28        7.54        5.72      7.68 o 
  -4   5  28      471.24      438.07     18.43 o 
  -3   5  28        0.16        3.08      8.26 o 
  -2   5  28       63.18       75.61     11.58 o 
  -1   5  28       21.03       17.78      8.21 o 
   0   5  28        2.85        4.24      7.89 o 
   1   5  28        6.84       48.19     22.30 o 
   2   5  28      648.85      650.85     23.61 o 
   3   5  28        3.82       12.61     21.32 o 
   4   5  28      185.70      219.59     14.11 o 
   5   5  28      304.65      339.14     17.77 o 
   6   5  28       37.87       45.10     16.26 o 
   7   5  28       28.42       39.43     17.00 o 
  -9   6  28        2.21        0.99     17.00 o 
  -8   6  28       95.29       76.15     20.21 o 
  -7   6  28      163.66      190.00     21.44 o 
  -6   6  28        0.80        1.63      9.12 o 
  -5   6  28      457.15      438.15     19.83 o 
  -4   6  28        0.02        8.13      9.12 o 
  -3   6  28      252.97      238.28     14.66 o 
  -2   6  28       67.84       88.11     11.64 o 
  -1   6  28        0.80       -0.92      8.52 o 
   0   6  28      243.88      330.77     17.42 o 
   1   6  28        2.93       41.51     11.06 o 
   2   6  28      781.32      838.55     29.27 o 
   3   6  28       32.04       56.86     12.06 o 
   4   6  28      474.04      468.26     21.26 o 
   5   6  28       33.51       23.82     14.42 o 
   6   6  28        9.59       26.61     16.76 o 
  -7   7  28      448.70      495.54     23.20 o 
  -6   7  28       59.81       54.83     14.17 o 
  -5   7  28      311.30      293.69     17.65 o 
  -4   7  28       20.71       26.68     10.41 o 
  -3   7  28      212.12      228.17     15.44 o 
  -2   7  28       40.01       35.50     11.56 o 
  -1   7  28        0.73       -1.84      9.68 o 
   0   7  28       66.46       91.09     14.42 o 
   1   7  28      355.04      361.85     19.68 o 
   2   7  28       90.09       91.38     13.94 o 
   3   7  28        1.83        7.49     11.23 o 
   4   7  28        8.11       18.43     12.10 o 
 -13   1  29        0.79        1.70     10.37 o 
 -12   1  29      143.26      164.89     15.59 o 
 -11   1  29      171.64      168.68     12.97 o 
 -10   1  29      285.42      252.78     14.46 o 
  -9   1  29      352.36      336.51     16.03 o 
  -8   1  29      170.13      175.81      9.34 o 
  -7   1  29       11.48       10.18      5.68 o 
  -6   1  29      199.57      220.25      9.53 o 
  -5   1  29      100.78      116.31      7.64 o 
  -4   1  29     1795.31     1796.02     34.38 o 
  -3   1  29      306.74      293.38      9.93 o 
  -2   1  29        0.47       -2.95      3.73 o 
  -1   1  29      167.04      184.06      7.32 o 
   0   1  29      817.27      785.26     17.58 o 
   1   1  29      325.33      335.46     10.19 o 
   2   1  29       24.35       35.01      5.32 o 
   3   1  29       12.13        7.76      6.80 o 
   4   1  29       89.59       92.31     20.33 o 
   5   1  29      403.14      446.82     18.46 o 
   6   1  29      146.32      155.08     13.31 o 
   7   1  29        1.93        0.29      9.06 o 
   8   1  29      298.22      300.43     17.16 o 
   9   1  29       14.33       14.45     11.23 o 
  10   1  29       26.71       30.04     12.63 o 
 -13   2  29      239.28      275.49     17.42 o 
 -12   2  29        0.80      -12.44      9.50 o 
 -11   2  29       25.75        7.89      8.01 o 
 -10   2  29       23.43        2.66     10.24 o 
  -9   2  29        2.77        4.74      6.26 o 
  -8   2  29       27.71       10.22      6.48 o 
  -7   2  29       36.74       56.61      7.58 o 
  -6   2  29       39.82       25.16      6.16 o 
  -5   2  29      122.23       99.95      7.71 o 
  -4   2  29      469.87      477.22     13.56 o 
  -3   2  29       35.60       23.55      7.82 o 
  -2   2  29       45.68       45.07      5.69 o 
  -1   2  29      725.03      790.33     18.12 o 
   0   2  29      134.49      158.65     13.41 o 
   1   2  29     1225.83     1204.70     21.86 o 
   2   2  29        0.04       20.86     10.09 o 
   3   2  29      149.55      130.25      6.62 o 
   4   2  29       10.88        2.97      5.23 o 
   5   2  29      468.44      430.31     29.08 o 
   6   2  29        4.19      -11.73      7.82 o 
   7   2  29      109.46      134.35     14.53 o 
   8   2  29        0.96        0.12      9.76 o 
   9   2  29       49.88       29.77     12.10 o 
 -12   3  29       10.49       -4.07      9.10 o 
 -11   3  29      490.76      546.53     22.64 o 
 -10   3  29      127.32      131.65     12.65 o 
  -9   3  29      561.33      592.05     18.04 o 
  -8   3  29      635.25      669.80     18.78 o 
  -7   3  29      292.62      296.40     11.94 o 
  -6   3  29       49.35       52.40      8.79 o 
  -5   3  29      108.16       85.54     17.25 o 
  -4   3  29     1189.21     1185.55     25.63 o 
  -3   3  29     1283.99     1239.33     26.19 o 
  -2   3  29       70.47       58.08      5.44 o 
  -1   3  29        0.38       -0.08      3.75 o 
   0   3  29       60.58       60.57      7.86 o 
   1   3  29      863.92      822.90     19.47 o 
   2   3  29       81.50       88.89      7.79 o 
   3   3  29      475.66      467.48     16.40 o 
   4   3  29      170.37      179.18      8.14 o 
   5   3  29      247.13      252.57     11.37 o 
   6   3  29        2.26        1.40      8.96 o 
   7   3  29      251.78      234.17     16.14 o 
   8   3  29        0.36      -10.41     10.72 o 
   9   3  29        4.57        7.88     11.85 o 
 -11   4  29        2.25       -0.23      8.77 o 
 -10   4  29      330.61      341.80     14.69 o 
  -9   4  29      117.69      128.95     10.98 o 
  -8   4  29      497.96      574.44     17.60 o 
  -7   4  29      355.14      309.33     12.49 o 
  -6   4  29      756.47      824.77     20.90 o 
  -5   4  29       84.94       96.46      8.52 o 
  -4   4  29       87.48       92.96     10.18 o 
  -3   4  29      244.68      236.98     23.39 o 
  -2   4  29      125.46       98.97      9.53 o 
  -1   4  29      528.72      676.36     61.61 o 
   0   4  29      967.77      900.77     27.05 o 
   1   4  29        5.89       34.97      9.60 o 
   2   4  29      418.60      380.58     11.32 o 
   3   4  29      467.25      434.02     12.38 o 
   4   4  29       11.48       27.54     13.64 o 
   5   4  29       88.27       96.56     18.54 o 
   6   4  29       16.33       22.35      7.96 o 
   7   4  29       46.55       85.55     30.31 o 
   8   4  29        0.56       14.79     12.24 o 
 -10   5  29       31.40       11.83     17.00 o 
  -9   5  29       42.47       50.03     17.25 o 
  -8   5  29        0.42       -0.25     14.29 o 
  -7   5  29        2.68        7.39     14.05 o 
  -6   5  29        9.08       -5.42     12.81 o 
  -5   5  29       62.80       58.81     10.24 o 
  -4   5  29       57.37       54.20     16.63 o 
  -3   5  29        1.49        7.70      7.96 o 
  -2   5  29       33.37       36.82      8.77 o 
  -1   5  29        0.62       -4.38      7.82 o 
   0   5  29        0.01       -2.67     13.55 o 
   1   5  29      284.97      289.18     15.42 o 
   2   5  29      266.72      311.87     16.12 o 
   3   5  29       65.65       47.81     11.83 o 
   4   5  29      173.51      180.14     13.16 o 
   5   5  29      123.41      152.58     15.77 o 
   6   5  29      230.89      220.31     22.43 o 
   7   5  29      469.14      444.32     29.82 o 
  -9   6  29       60.71       45.84     18.98 o 
  -8   6  29        3.05        0.74     16.51 o 
  -7   6  29      240.60      259.49     24.64 o 
  -6   6  29      508.71      459.99     20.91 o 
  -5   6  29       50.29       62.05     11.29 o 
  -4   6  29       31.17       37.58     10.34 o 
  -3   6  29        7.71       16.97      8.82 o 
  -2   6  29       48.72       46.84     10.79 o 
  -1   6  29      195.61      177.77     13.68 o 
   0   6  29     1748.46     1762.44     48.61 o 
   1   6  29     1527.20     1661.51     46.52 o 
   2   6  29       78.78       92.05     13.29 o 
   3   6  29       56.31       71.52     12.79 o 
   4   6  29        2.30       26.04     16.51 o 
   5   6  29        7.91        0.33     10.53 o 
  -7   7  29       45.53       84.28     24.15 o 
  -6   7  29       77.21       81.25     13.49 o 
  -5   7  29        7.36       19.52      9.94 o 
  -4   7  29      177.57      185.12     15.04 o 
  -3   7  29      246.79      207.46     15.76 o 
  -2   7  29      108.23      106.31     13.85 o 
  -1   7  29       15.56       11.59     10.65 o 
   0   7  29       19.96       17.13     10.54 o 
   1   7  29       75.44      105.76     28.96 o 
   2   7  29      235.00      238.98     16.98 o 
   3   7  29       13.75        9.68     14.05 o 
 -13   0  30        3.01        4.68     15.28 o 
 -12   0  30     1183.33     1195.93     50.76 o 
 -11   0  30      264.17      238.05     21.69 o 
 -10   0  30       76.61       37.70     14.29 o 
  -9   0  30      122.78      107.69     17.50 o 
  -8   0  30     1412.93     1289.33     49.53 o 
  -7   0  30       26.88       12.81     10.10 o 
  -6   0  30     5208.63     5236.17    152.29 o 
  -5   0  30     1491.29     1562.37     54.21 o 
  -4   0  30     8107.57     7842.67    219.57 o 
  -3   0  30       28.26       14.54      8.13 o 
  -2   0  30    10369.19     9920.33    273.29 o 
  -1   0  30      528.93      473.39     23.16 o 
   0   0  30       48.30       70.73     11.09 o 
   1   0  30        2.34        3.70      7.89 o 
   2   0  30       21.03       16.02      9.61 o 
   3   0  30        6.93        1.48      8.63 o 
   4   0  30        0.00       -5.91      9.12 o 
   5   0  30       60.77       56.19     14.54 o 
   6   0  30      498.95      465.02     27.60 o 
   7   0  30       26.44       11.09     13.80 o 
   8   0  30       31.17       50.03     15.77 o 
   9   0  30       43.00       59.88     18.48 o 
 -13   1  30      166.13      139.07     15.40 o 
 -12   1  30        1.72        5.40      9.83 o 
 -11   1  30      134.40      150.98     14.38 o 
 -10   1  30      161.27      152.35     12.79 o 
  -9   1  30     1771.26     1685.47     43.04 o 
  -8   1  30      101.25      103.89     10.61 o 
  -7   1  30      915.18      876.55     21.10 o 
  -6   1  30        0.21       -0.97      5.00 o 
  -5   1  30      131.29      129.78      7.56 o 
  -4   1  30      922.68      938.66     26.22 o 
  -3   1  30      700.74      650.82     20.39 o 
  -2   1  30        0.05       -1.45      4.84 o 
  -1   1  30      152.65      154.68     13.31 o 
   0   1  30      158.80      192.09     16.35 o 
   1   1  30      193.23      188.73      7.75 o 
   2   1  30        0.73        7.09      4.55 o 
   3   1  30       17.67       30.29      7.22 o 
   4   1  30      418.41      379.11     16.18 o 
   5   1  30     1473.78     1419.20     38.34 o 
   6   1  30       10.91       18.01      9.14 o 
   7   1  30       53.98       51.87     11.85 o 
   8   1  30       44.07       45.53     11.58 o 
   9   1  30        0.20        0.81     10.89 o 
 -12   2  30      190.55      176.63     12.41 o 
 -11   2  30      278.73      247.66     12.75 o 
 -10   2  30       55.63       46.19      8.54 o 
  -9   2  30      846.50      732.04     24.65 o 
  -8   2  30      564.94      476.10     15.07 o 
  -7   2  30       32.93       26.04      6.68 o 
  -6   2  30      935.15      892.63     21.39 o 
  -5   2  30       89.77       83.54      7.63 o 
  -4   2  30        5.13        2.82      4.72 o 
  -3   2  30      747.79      705.98     17.40 o 
  -2   2  30      683.86      655.73     16.26 o 
  -1   2  30     1406.10     1274.66     26.08 o 
   0   2  30      210.74      212.46      9.21 o 
   1   2  30     1064.32     1053.12     19.77 o 
   2   2  30      389.51      364.47     10.16 o 
   3   2  30        3.85        6.32      4.80 o 
   4   2  30       10.79        3.34      5.50 o 
   5   2  30       19.68       39.18      9.19 o 
   6   2  30       68.76       57.73     10.89 o 
   7   2  30      251.42      239.76     24.40 o 
   8   2  30       89.56       82.45     13.48 o 
   9   2  30        8.19        8.10     11.31 o 
 -12   3  30       20.23        8.38      9.19 o 
 -11   3  30      323.26      341.23     14.93 o 
 -10   3  30      132.26      140.22     17.31 o 
  -9   3  30       15.83       26.38      7.79 o 
  -8   3  30      476.35      424.51     14.72 o 
  -7   3  30        3.44       10.17      6.29 o 
  -6   3  30      425.57      391.38     16.29 o 
  -5   3  30      120.24      102.12      7.78 o 
  -4   3  30      234.09      188.04      9.35 o 
  -3   3  30     1142.61     1071.54     23.82 o 
  -2   3  30       15.58       14.60      5.35 o 
  -1   3  30       22.61       24.17      4.96 o 
   0   3  30       25.21       27.51      5.86 o 
   1   3  30      437.63      423.79     11.33 o 
   2   3  30        0.63        1.47      4.31 o 
   3   3  30       77.22       88.13      7.40 o 
   4   3  30       37.80       32.39      5.73 o 
   5   3  30        3.35       12.36      6.73 o 
   6   3  30       74.07       63.69     11.24 o 
   7   3  30       15.65       12.34     10.45 o 
   8   3  30       19.67       -7.15     11.33 o 
 -11   4  30        3.30       -5.85      9.12 o 
 -10   4  30       22.79       52.00      9.44 o 
  -9   4  30       45.16       52.45     12.15 o 
  -8   4  30      123.13      181.48     10.81 o 
  -7   4  30      446.50      386.07     14.01 o 
  -6   4  30       56.27       51.23      9.35 o 
  -5   4  30      191.71      153.23      8.90 o 
  -4   4  30        1.26        8.40      5.24 o 
  -3   4  30       18.67       22.14      5.07 o 
  -2   4  30      222.03      360.60     23.54 o 
  -1   4  30     3212.17     3139.79     58.20 o 
   0   4  30        1.65       55.94      7.61 o 
   1   4  30      207.12      195.45      9.11 o 
   2   4  30       10.49       77.08     21.01 o 
   3   4  30       53.97       80.94     13.87 o 
   4   4  30        2.12       -3.68      5.65 o 
   5   4  30        0.70        4.06      7.10 o 
   6   4  30       22.36       18.65      8.10 o 
   7   4  30        7.06       -6.05     10.18 o 
   8   4  30      295.03      262.51     17.41 o 
 -10   5  30       78.48       63.58     19.22 o 
  -9   5  30        2.61       -5.42     15.03 o 
  -8   5  30      191.98      176.44     21.19 o 
  -7   5  30       90.40       54.95     16.76 o 
  -6   5  30      540.11      534.51     32.53 o 
  -5   5  30       15.18       15.87      8.58 o 
  -4   5  30      161.45      162.08     15.40 o 
  -3   5  30        7.83       10.66      8.45 o 
  -2   5  30      494.04      481.05     19.76 o 
  -1   5  30       16.99       13.30      8.45 o 
   0   5  30      202.21      211.77     16.63 o 
   1   5  30        0.44        3.90      7.93 o 
   2   5  30      247.79      239.00     14.69 o 
   3   5  30       16.35       11.40      8.94 o 
   4   5  30      128.76      151.70     14.31 o 
   5   5  30       16.81       47.60     11.29 o 
   6   5  30       30.02       67.28     17.00 o 
   7   5  30      113.60      156.48     20.21 o 
  -9   6  30        7.49        9.61     17.00 o 
  -8   6  30       67.19       51.50     19.47 o 
  -7   6  30       98.77      148.84     22.92 o 
  -6   6  30       39.78       51.08     18.61 o 
  -5   6  30       20.36       12.68      9.95 o 
  -4   6  30       92.74      106.42     21.32 o 
  -3   6  30       30.74       30.92     10.60 o 
  -2   6  30      373.53      350.78     18.02 o 
  -1   6  30       44.85      100.24     19.10 o 
   0   6  30      215.82      228.44     21.44 o 
   1   6  30     1742.47     1834.67     52.74 o 
   2   6  30      105.37      105.88     13.99 o 
   3   6  30       10.95       19.31     10.53 o 
   4   6  30      190.69      162.68     14.03 o 
   5   6  30       10.66        1.67     10.86 o 
  -6   7  30       35.02       25.47     11.51 o 
  -5   7  30       78.00       72.93     12.70 o 
  -4   7  30      592.73      591.18     25.10 o 
  -3   7  30      258.89      302.60     27.35 o 
  -2   7  30      115.75      144.57     15.58 o 
  -1   7  30        8.27        5.51     10.80 o 
   0   7  30      199.43      174.13     14.46 o 
   1   7  30       29.18       40.29     11.78 o 
   2   7  30      103.00      101.64     22.06 o 
   3   7  30        3.21       10.89     11.75 o 
 -13   1  31       24.42       32.16     12.28 o 
 -12   1  31        0.56        0.71      9.29 o 
 -11   1  31        3.47       -4.94      8.21 o 
 -10   1  31      313.97      305.29     16.20 o 
  -9   1  31       39.51       52.76      9.76 o 
  -8   1  31      855.00      803.24     25.00 o 
  -7   1  31      127.80      120.59     11.67 o 
  -6   1  31        9.30       -0.16      6.71 o 
  -5   1  31       57.58       58.59      8.61 o 
  -4   1  31      491.85      482.14     17.25 o 
  -3   1  31       97.53      105.90     12.20 o 
  -2   1  31       87.12       80.37     10.10 o 
  -1   1  31       12.08       16.66      5.96 o 
   0   1  31      196.57      197.16     10.97 o 
   1   1  31      114.09      143.38      9.93 o 
   2   1  31      131.39      122.97      9.91 o 
   3   1  31      178.24      208.11     11.93 o 
   4   1  31       41.18       35.81      8.88 o 
   5   1  31      118.88      164.08     12.89 o 
   6   1  31      272.87      266.18     15.33 o 
   7   1  31       54.34       50.22     11.59 o 
   8   1  31      209.62      217.80     17.74 o 
   9   1  31       20.80       16.07     11.48 o 
 -12   2  31       80.47       99.52     11.40 o 
 -11   2  31      376.21      401.16     15.78 o 
 -10   2  31       35.04       13.64     10.96 o 
  -9   2  31     1352.04     1208.13     28.17 o 
  -8   2  31      124.26      111.04      9.23 o 
  -7   2  31      729.73      806.24     20.58 o 
  -6   2  31      226.87      200.55      9.72 o 
  -5   2  31      302.23      324.79     14.41 o 
  -4   2  31      416.85      413.10     12.97 o 
  -3   2  31     2233.83     2213.31     47.02 o 
  -2   2  31       22.36       15.42      8.92 o 
  -1   2  31     2341.55     2386.72     43.85 o 
   0   2  31      385.14      345.25     11.22 o 
   1   2  31      740.39      718.18     15.27 o 
   2   2  31       68.62       85.54      6.38 o 
   3   2  31       49.35       42.36      5.28 o 
   4   2  31       12.53       19.83      6.16 o 
   5   2  31      824.73      847.46     27.35 o 
   6   2  31      140.85      150.32     13.26 o 
   7   2  31      148.07      156.61     15.50 o 
   8   2  31       18.94       19.16     10.80 o 
   9   2  31       80.14       52.86     13.24 o 
 -12   3  31      237.34      226.31     13.67 o 
 -11   3  31      159.66      192.56     12.30 o 
 -10   3  31        6.37       10.60      7.81 o 
  -9   3  31      169.46      150.78      9.86 o 
  -8   3  31       83.87       65.91      8.70 o 
  -7   3  31     1034.52     1043.68     29.97 o 
  -6   3  31      357.01      338.88     12.33 o 
  -5   3  31      388.56      350.93     12.36 o 
  -4   3  31       60.88       59.25      9.55 o 
  -3   3  31     1511.10     1483.58     30.46 o 
  -2   3  31        0.09        5.17      4.80 o 
  -1   3  31      292.58      276.09      9.24 o 
   0   3  31      354.56      368.15     10.62 o 
   1   3  31       91.69       92.33      8.50 o 
   2   3  31        6.93       14.62      4.87 o 
   3   3  31      347.00      300.23     11.79 o 
   4   3  31       64.97       73.24      8.28 o 
   5   3  31      243.98      208.57     10.76 o 
   6   3  31       13.64       20.99     10.02 o 
   7   3  31       22.08        9.22     10.10 o 
   8   3  31       80.77       84.09     14.55 o 
 -11   4  31       59.45       79.55     12.50 o 
 -10   4  31      142.67      153.46     11.35 o 
  -9   4  31       36.94       22.08      8.26 o 
  -8   4  31     1608.91     1532.27     43.16 o 
  -7   4  31      376.21      351.50     13.63 o 
  -6   4  31       36.71       11.00      7.11 o 
  -5   4  31      295.33      288.31     11.60 o 
  -4   4  31      171.17      164.46      9.04 o 
  -3   4  31       11.13       44.15      5.86 o 
  -2   4  31     6032.23     5583.19     97.86 o 
  -1   4  31      624.27      822.67     20.60 o 
   0   4  31      431.88      446.29     13.77 o 
   1   4  31       52.67       53.95      8.00 o 
   2   4  31     1442.20     1458.94     27.14 o 
   3   4  31      857.85      833.62     18.54 o 
   4   4  31      177.75      172.47      8.87 o 
   5   4  31      163.56      184.21     10.81 o 
   6   4  31       16.58        8.41      8.15 o 
   7   4  31        1.20       -7.98     11.05 o 
 -10   5  31        4.13       -8.13     15.77 o 
  -9   5  31       40.86       25.88     16.26 o 
  -8   5  31       99.32       94.63     18.98 o 
  -7   5  31      157.40      145.89     22.92 o 
  -6   5  31       90.88      109.66     19.22 o 
  -5   5  31        6.98       17.79     11.46 o 
  -4   5  31       56.61       83.69     11.40 o 
  -3   5  31       32.41       30.67      9.16 o 
  -2   5  31      133.10      138.48     12.31 o 
  -1   5  31        2.85        4.53      8.53 o 
   0   5  31      117.98      135.50     12.09 o 
   1   5  31       14.12        0.10      8.45 o 
   2   5  31       32.93       68.81     10.88 o 
   3   5  31      102.00       85.07     17.99 o 
   4   5  31      156.32      164.92     13.16 o 
   5   5  31      377.53      371.86     27.11 o 
   6   5  31       47.47       44.11     17.00 o 
  -8   6  31       23.93       19.96     17.50 o 
  -7   6  31      146.62      188.03     21.93 o 
  -6   6  31       48.18       22.67     16.26 o 
  -5   6  31      101.42      161.10     13.14 o 
  -4   6  31      856.46      822.50     28.85 o 
  -3   6  31        3.67        6.26      9.58 o 
  -2   6  31      210.75      213.41     21.93 o 
  -1   6  31      363.34      456.36     20.90 o 
   0   6  31      927.08      975.14     32.22 o 
   1   6  31       21.52      296.81     22.79 o 
   2   6  31       89.34      121.45     33.88 o 
   3   6  31      317.39      332.51     18.64 o 
   4   6  31       15.90       25.32     16.51 o 
   5   6  31        0.62       -1.53     11.19 o 
  -6   7  31      129.51      121.05     15.45 o 
  -5   7  31        5.47        9.51     10.84 o 
  -4   7  31       39.90       71.66     13.19 o 
  -3   7  31       28.56       43.95     12.16 o 
  -2   7  31       95.08      115.51     16.39 o 
  -1   7  31       42.83       41.65     11.64 o 
   0   7  31       39.26       43.15     14.79 o 
   1   7  31      161.98      151.19     20.08 o 
   2   7  31       10.64        7.29     11.44 o 
 -13   0  32        1.58        3.20     15.03 o 
 -12   0  32      443.51      440.87     29.08 o 
 -11   0  32      152.45      154.76     20.45 o 
 -10   0  32     5169.34     4828.08    146.38 o 
  -9   0  32     1862.85     1821.13     65.30 o 
  -8   0  32    10395.27     9556.35    268.12 o 
  -7   0  32      295.64      263.43     20.21 o 
  -6   0  32     2932.32     3054.51     95.62 o 
  -5   0  32        4.44       -4.44      9.61 o 
  -4   0  32     2550.86     2673.28     84.53 o 
  -3   0  32     1210.32     1287.85     47.31 o 
  -2   0  32     3439.36     3317.95    100.30 o 
  -1   0  32       15.77        4.93      8.38 o 
   0   0  32      562.31      501.98     24.89 o 
   1   0  32      123.72      113.60     13.31 o 
   2   0  32     1554.75     1522.45     54.21 o 
   3   0  32       71.95       75.65     13.80 o 
   4   0  32        4.05      -14.79      9.86 o 
   5   0  32       35.52       39.43     13.80 o 
   6   0  32     1480.41     1479.33     57.17 o 
   7   0  32       51.72       32.28     15.53 o 
   8   0  32       76.13       80.58     19.22 o 
   9   0  32        1.70      -15.28     16.02 o 
 -13   1  32       20.49       24.91     12.01 o 
 -12   1  32        4.20       -5.35      9.58 o 
 -11   1  32      474.58      429.90     19.42 o 
 -10   1  32        4.88       11.33      9.15 o 
  -9   1  32        1.26        3.96      8.88 o 
  -8   1  32      178.11      160.44     12.20 o 
  -7   1  32       24.45       15.45      7.47 o 
  -6   1  32       15.28       13.18      7.14 o 
  -5   1  32       44.83       51.64      8.45 o 
  -4   1  32       83.26       87.01     13.43 o 
  -3   1  32      396.89      440.79     16.81 o 
  -2   1  32       98.57       92.75      9.31 o 
  -1   1  32      391.62      342.65     14.10 o 
   0   1  32      277.74      279.84     12.98 o 
   1   1  32      886.82      830.88     24.39 o 
   2   1  32       87.22       94.37     15.03 o 
   3   1  32      688.20      651.98     21.86 o 
   4   1  32      351.53      343.00     15.68 o 
   5   1  32      866.30      761.48     25.61 o 
   6   1  32        2.97        5.21      8.99 o 
   7   1  32        1.61      -11.62      9.22 o 
   8   1  32       27.59       44.26     11.83 o 
   9   1  32       73.75       85.36     23.41 o 
 -12   2  32      187.04      177.34     15.51 o 
 -11   2  32        4.95        9.43      9.84 o 
 -10   2  32      466.56      479.61     20.39 o 
  -9   2  32        3.19        6.22      7.10 o 
  -8   2  32      441.86      387.57     15.38 o 
  -7   2  32     2590.02     2541.13     48.58 o 
  -6   2  32     1793.76     1789.57     36.23 o 
  -5   2  32      483.29      452.15     13.94 o 
  -4   2  32      294.61      297.08     11.06 o 
  -3   2  32      175.00      196.61     20.63 o 
  -2   2  32      869.19      881.08     20.20 o 
  -1   2  32     3181.38     3184.35     56.64 o 
   0   2  32      139.89      117.47      7.40 o 
   1   2  32      320.32      357.99     23.44 o 
   2   2  32      699.42      665.76     18.00 o 
   3   2  32       39.63       40.49      5.49 o 
   4   2  32      917.47      792.17     25.35 o 
   5   2  32      153.25      150.57     14.03 o 
   6   2  32      115.60      141.94     14.21 o 
   7   2  32       18.85       18.03     10.77 o 
   8   2  32      146.88      145.42     15.75 o 
 -12   3  32       10.70       10.11      9.47 o 
 -11   3  32        3.45        4.24      9.22 o 
 -10   3  32      120.37      118.04     12.78 o 
  -9   3  32        0.00       -0.99      7.01 o 
  -8   3  32       22.12       17.58      7.37 o 
  -7   3  32       58.24       63.88     12.50 o 
  -6   3  32      545.32      513.56     15.93 o 
  -5   3  32      145.56      160.59      9.20 o 
  -4   3  32      934.23      864.69     21.00 o 
  -3   3  32      576.76      581.39     16.16 o 
  -2   3  32      303.17      288.69      9.55 o 
  -1   3  32      897.20      865.96     17.95 o 
   0   3  32      420.28      404.04     11.27 o 
   1   3  32       40.94       28.05      5.46 o 
   2   3  32        6.62        8.49      4.97 o 
   3   3  32       35.96       59.85      9.69 o 
   4   3  32      169.77      170.29     12.11 o 
   5   3  32       17.60       36.69      7.96 o 
   6   3  32      348.98      325.35     22.55 o 
   7   3  32        3.86        0.53     10.47 o 
   8   3  32        8.80       -6.11     11.21 o 
 -11   4  32      502.53      562.52     19.81 o 
 -10   4  32        1.18       -5.54      8.03 o 
  -9   4  32       27.22       41.51      8.83 o 
  -8   4  32      116.57      152.75     14.11 o 
  -7   4  32        0.38        4.85      6.87 o 
  -6   4  32        0.08       31.03      7.47 o 
  -5   4  32     1030.83      995.80     23.70 o 
  -4   4  32      115.77      214.82     12.54 o 
  -3   4  32     1385.68     1325.58     28.26 o 
  -2   4  32      671.43      863.60     42.14 o 
  -1   4  32      383.72      466.44     23.13 o 
   0   4  32        3.02       38.85     13.31 o 
   1   4  32      486.57      491.48     13.45 o 
   2   4  32       21.30      174.14     11.95 o 
   3   4  32       45.01       68.86      9.57 o 
   4   4  32       76.76       85.34      7.80 o 
   5   4  32      293.15      293.88     13.39 o 
   6   4  32        0.43      -11.50      7.67 o 
   7   4  32       54.74       54.66     25.38 o 
 -10   5  32      157.71      125.93     23.90 o 
  -9   5  32      130.02      114.10     21.69 o 
  -8   5  32      408.67      388.87     28.83 o 
  -7   5  32      166.03      156.98     22.43 o 
  -6   5  32       81.52       53.23     15.53 o 
  -5   5  32        3.55       -1.97     12.81 o 
  -4   5  32      942.47      909.07     29.68 o 
  -3   5  32        5.55       10.81     10.97 o 
  -2   5  32        6.55        8.07      8.38 o 
  -1   5  32        6.31       10.14      9.12 o 
   0   5  32      223.07      216.75     14.28 o 
   1   5  32        0.24        1.52     15.89 o 
   2   5  32      318.50      271.30     15.51 o 
   3   5  32      114.93      128.74     23.90 o 
   4   5  32       92.67       91.90     12.63 o 
   5   5  32       80.91      165.36     20.70 o 
   6   5  32      165.07      149.83     22.67 o 
  -8   6  32       96.14       61.36     19.96 o 
  -7   6  32      392.38      414.25     30.31 o 
  -6   6  32        0.69        5.18     15.28 o 
  -5   6  32     1135.24     1025.06     33.68 o 
  -4   6  32       29.94       58.54     11.49 o 
  -3   6  32      230.20      224.68     15.56 o 
  -2   6  32       17.55       68.80     12.02 o 
  -1   6  32     2938.76     2923.10     73.18 o 
   0   6  32        4.41       60.27     12.28 o 
   1   6  32     2283.66     2433.06     63.16 o 
   2   6  32       97.01      122.58     14.66 o 
   3   6  32      319.67      332.14     20.21 o 
   4   6  32       80.68       78.90     13.31 o 
  -5   7  32        5.91        7.90     14.17 o 
  -4   7  32       36.22       32.94     11.89 o 
  -3   7  32      365.66      424.02     21.24 o 
  -2   7  32       43.57       53.46     18.98 o 
  -1   7  32      239.20      238.06     16.80 o 
   0   7  32        7.44        8.58     11.40 o 
   1   7  32       44.68       36.60     14.91 o 
 -12   1  33       47.18       33.81     10.88 o 
 -11   1  33       62.43       77.00     12.19 o 
 -10   1  33        8.01       19.21     14.42 o 
  -9   1  33       30.82       11.37      9.06 o 
  -8   1  33       23.73       30.07     13.55 o 
  -7   1  33       23.78       36.70      8.87 o 
  -6   1  33       99.12      111.64     10.63 o 
  -5   1  33        0.34       11.70      9.98 o 
  -4   1  33     1845.33     1882.96     45.13 o 
  -3   1  33      510.35      523.65     18.72 o 
  -2   1  33       43.97       34.09      7.89 o 
  -1   1  33       52.83       64.42      8.87 o 
   0   1  33      619.36      575.13     19.25 o 
   1   1  33      141.60      204.08     11.94 o 
   2   1  33       90.10      103.51     10.89 o 
   3   1  33      341.63      354.98     15.59 o 
   4   1  33        6.01        0.39      7.84 o 
   5   1  33        6.76       11.81      9.15 o 
   6   1  33      337.69      282.05     15.51 o 
   7   1  33       74.61       62.70     12.28 o 
   8   1  33       19.07        9.35     11.06 o 
 -12   2  33        4.02        2.17     13.06 o 
 -11   2  33      368.73      386.40     18.91 o 
 -10   2  33        1.14        5.09      9.50 o 
  -9   2  33       34.14       12.69      9.15 o 
  -8   2  33      838.14      695.23     23.87 o 
  -7   2  33      869.44      845.92     34.62 o 
  -6   2  33      286.56      259.13     22.43 o 
  -5   2  33      556.10      564.04     20.13 o 
  -4   2  33      746.83      758.66     23.79 o 
  -3   2  33     3103.60     3059.17     67.00 o 
  -2   2  33     4917.36     4832.57     99.67 o 
  -1   2  33     1874.29     2054.78     57.66 o 
   0   2  33        1.46       19.10      7.75 o 
   1   2  33     1818.29     1707.96     41.73 o 
   2   2  33      115.09      138.79     13.55 o 
   3   2  33       69.53      107.94     11.59 o 
   4   2  33        0.02        6.26      8.09 o 
   5   2  33      131.25      169.72     13.43 o 
   6   2  33       32.20       35.39     10.45 o 
   7   2  33      129.28      101.04     20.70 o 
   8   2  33        7.58       -5.78     10.88 o 
 -11   3  33      147.49      174.66     15.20 o 
 -10   3  33        6.91       17.96      8.26 o 
  -9   3  33       44.03       48.27      8.62 o 
  -8   3  33       24.53       16.11      6.97 o 
  -7   3  33     1015.48      992.50     24.37 o 
  -6   3  33      345.76      378.28     13.60 o 
  -5   3  33       24.13       14.21      6.45 o 
  -4   3  33     1402.60     1502.48     31.47 o 
  -3   3  33      212.87      196.08      9.67 o 
  -2   3  33      232.78      251.76     12.10 o 
  -1   3  33        1.73       16.09      8.47 o 
   0   3  33      272.48      311.27     12.63 o 
   1   3  33       45.68       36.75      5.71 o 
   2   3  33       96.46      106.26      8.06 o 
   3   3  33      408.23      369.45     11.33 o 
   4   3  33        0.29       16.45      8.29 o 
   5   3  33      574.16      525.47     16.90 o 
   6   3  33       44.14       64.36     12.81 o 
   7   3  33        7.93       17.97     12.20 o 
   8   3  33        0.01        0.49     11.50 o 
 -11   4  33       23.80       40.23     10.85 o 
 -10   4  33      157.34      173.69     12.65 o 
  -9   4  33        7.04        8.00      8.08 o 
  -8   4  33     1161.17     1143.15     27.73 o 
  -7   4  33       41.12       73.16      9.56 o 
  -6   4  33     1888.35     1778.23     36.98 o 
  -5   4  33      127.56      185.71     24.07 o 
  -4   4  33     2822.40     2762.65     68.14 o 
  -3   4  33      214.39      259.14     11.05 o 
  -2   4  33       15.26       62.90      9.02 o 
  -1   4  33      652.08      805.41     22.29 o 
   0   4  33     4437.07     4312.54     75.91 o 
   1   4  33        0.69       43.67      6.78 o 
   2   4  33     1966.19     1894.49     33.65 o 
   3   4  33        0.15       24.07      6.35 o 
   4   4  33      214.01      192.27     11.27 o 
   5   4  33      366.32      364.67     14.59 o 
   6   4  33       11.85       10.98      8.36 o 
   7   4  33        0.02      -17.12     11.41 o 
  -9   5  33      284.90      286.60     26.37 o 
  -8   5  33      171.22      163.63     23.66 o 
  -7   5  33      193.63      154.27     19.71 o 
  -6   5  33       21.87       18.73     14.54 o 
  -5   5  33        6.72        3.70     14.79 o 
  -4   5  33       14.50       61.52     18.98 o 
  -3   5  33      477.77      474.87     20.43 o 
  -2   5  33        1.33        3.08      8.81 o 
  -1   5  33      265.20      276.39     15.50 o 
   0   5  33      182.24      197.09     14.19 o 
   1   5  33       38.00       19.47     13.80 o 
   2   5  33        9.10       23.56      9.29 o 
   3   5  33        3.12       -1.99      8.87 o 
   4   5  33       15.61       10.09      9.67 o 
   5   5  33      176.64      198.13     20.70 o 
   6   5  33       36.88       62.84     17.99 o 
  -8   6  33      172.98      144.16     24.89 o 
  -7   6  33      836.54      811.74     43.62 o 
  -6   6  33       10.84        2.71     15.28 o 
  -5   6  33      100.82      123.49     14.05 o 
  -4   6  33       15.90       13.61      9.47 o 
  -3   6  33       63.31      125.13     14.91 o 
  -2   6  33      423.92      390.36     20.58 o 
  -1   6  33       37.37      152.62     13.44 o 
   0   6  33       65.13       89.25     23.78 o 
   1   6  33       91.61      179.55     14.97 o 
   2   6  33     1590.94     1548.16     44.87 o 
   3   6  33       26.15      100.38     16.39 o 
   4   6  33      174.12      166.61     14.45 o 
  -5   7  33      172.18      177.96     16.40 o 
  -4   7  33       10.92       18.12     10.62 o 
  -3   7  33       89.80      134.84     15.71 o 
  -2   7  33      142.69      145.61     14.86 o 
  -1   7  33      116.38      163.22     17.07 o 
   0   7  33      135.69      160.60     17.03 o 
   1   7  33       30.05       33.16     19.22 o 
 -12   0  34      220.70      251.61     23.66 o 
 -11   0  34       26.95        4.93     13.31 o 
 -10   0  34     1372.95     1250.64     51.75 o 
  -9   0  34        2.41      -17.00     11.34 o 
  -8   0  34       38.89       20.21     13.06 o 
  -7   0  34      147.97      157.72     16.76 o 
  -6   0  34      775.20      736.83     33.51 o 
  -5   0  34        0.29       -2.46      9.36 o 
  -4   0  34     5788.89     5943.92    171.76 o 
  -3   0  34     1063.13     1011.60     41.15 o 
  -2   0  34     3219.57     2915.77     90.19 o 
  -1   0  34       80.01      105.97     15.53 o 
   0   0  34      377.71      292.02     18.73 o 
   1   0  34       26.84       21.93     11.34 o 
   2   0  34     5575.65     4973.47    146.87 o 
   3   0  34      190.80      188.27     18.24 o 
   4   0  34        2.62        1.73     12.08 o 
   5   0  34        7.67        5.18     12.32 o 
   6   0  34        1.58        0.49     14.05 o 
   7   0  34       55.90       23.90     15.28 o 
   8   0  34      266.49      264.17     24.40 o 
 -12   1  34       11.86       14.82     10.10 o 
 -11   1  34        9.44       23.59     10.10 o 
 -10   1  34       28.17       25.14     10.11 o 
  -9   1  34      156.99      139.09     13.15 o 
  -8   1  34       49.62       31.53      9.75 o 
  -7   1  34      210.25      189.34     12.80 o 
  -6   1  34       13.49       19.22     11.46 o 
  -5   1  34     1557.60     1623.86     40.86 o 
  -4   1  34     1280.92     1331.16     35.11 o 
  -3   1  34     3464.00     3468.39    102.76 o 
  -2   1  34      211.24      205.07     11.93 o 
  -1   1  34       34.14       38.51      7.86 o 
   0   1  34      497.55      505.77     18.03 o 
   1   1  34      259.55      239.02     12.89 o 
   2   1  34      127.88      125.85     10.31 o 
   3   1  34     1078.77      946.69     28.49 o 
   4   1  34       21.68       17.00      8.87 o 
   5   1  34       30.36       42.52     13.06 o 
   6   1  34       53.72       71.47     12.02 o 
   7   1  34        5.08       -3.27      9.75 o 
   8   1  34       37.83       34.13     12.20 o 
 -12   2  34      202.88      213.02     16.88 o 
 -11   2  34       71.18       92.56     18.48 o 
 -10   2  34      404.14      419.24     18.88 o 
  -9   2  34       64.18       30.09      9.50 o 
  -8   2  34      151.17      152.92     13.94 o 
  -7   2  34     1501.87     1352.25     36.68 o 
  -6   2  34     1459.94     1395.06     37.20 o 
  -5   2  34     1389.10     1330.05     35.10 o 
  -4   2  34      143.32      193.69     12.63 o 
  -3   2  34      803.08      888.24     26.31 o 
  -2   2  34     1462.74     1696.26     41.47 o 
  -1   2  34       58.90      221.05     17.99 o 
   0   2  34     1331.10     1209.11     32.24 o 
   1   2  34      646.33      671.87     21.95 o 
   2   2  34       82.03       90.48     10.96 o 
   3   2  34      513.06      536.25     20.30 o 
   4   2  34        1.37       20.75      9.14 o 
   5   2  34      920.23      932.70     30.06 o 
   6   2  34        5.46       -4.24     15.40 o 
   7   2  34        8.57       11.62     10.61 o 
   8   2  34      183.97      193.00     15.59 o 
 -11   3  34        0.22       -5.65     10.19 o 
 -10   3  34      154.65      177.01     15.94 o 
  -9   3  34       78.14       89.21     12.63 o 
  -8   3  34      155.93      163.72     10.43 o 
  -7   3  34      684.08      703.56     19.76 o 
  -6   3  34        0.02        3.62      6.61 o 
  -5   3  34      710.92      724.07     19.49 o 
  -4   3  34      557.27      534.26     15.98 o 
  -3   3  34      226.92      225.06     10.43 o 
  -2   3  34     1175.92     1128.75     25.12 o 
  -1   3  34        1.14       35.03      8.50 o 
   0   3  34     1133.77     1068.12     21.09 o 
   1   3  34        0.11        1.76      4.98 o 
   2   3  34       58.58       58.43      6.45 o 
   3   3  34       28.49       58.87      6.63 o 
   4   3  34      481.20      398.53     17.86 o 
   5   3  34       18.32       32.24      7.81 o 
   6   3  34       56.71       60.99     17.99 o 
   7   3  34       86.07       85.31     14.66 o 
 -10   4  34      221.53      210.94     14.52 o 
  -9   4  34      131.61      145.39     12.37 o 
  -8   4  34      586.38      664.53     20.15 o 
  -7   4  34     2523.00     2306.84     46.03 o 
  -6   4  34      863.66      951.70     28.40 o 
  -5   4  34      800.37      751.82     24.39 o 
  -4   4  34       18.91      252.07     33.76 o 
  -3   4  34      208.50      213.34     10.56 o 
  -2   4  34      460.47      455.04     14.59 o 
  -1   4  34     3586.86     3447.88     62.38 o 
   0   4  34      342.49      585.66     49.11 o 
   1   4  34       20.42       36.14     10.01 o 
   2   4  34       15.37      129.05     10.88 o 
   3   4  34      435.30      445.48     13.33 o 
   4   4  34       10.45       11.58      7.77 o 
   5   4  34      222.74      256.32     12.65 o 
   6   4  34        3.98       37.57      9.66 o 
  -9   5  34       89.18      140.71     23.16 o 
  -8   5  34      338.46      370.63     28.83 o 
  -7   5  34        6.67       -6.90     14.29 o 
  -6   5  34       40.18       21.69     15.53 o 
  -5   5  34       89.49      108.43     19.96 o 
  -4   5  34        4.49        9.38     10.60 o 
  -3   5  34        0.13       -3.91      8.74 o 
  -2   5  34       49.00       21.50     10.06 o 
  -1   5  34       59.03       77.01     11.89 o 
   0   5  34      152.01      132.71     14.79 o 
   1   5  34      136.44      156.29     13.16 o 
   2   5  34        6.19       -0.66      8.64 o 
   3   5  34       22.46       36.29     10.18 o 
   4   5  34        9.44       12.52      9.64 o 
   5   5  34       55.13       41.15     17.74 o 
  -7   6  34     1087.62     1146.89     54.46 o 
  -6   6  34        0.04       14.05     17.50 o 
  -5   6  34        6.39        4.32     10.29 o 
  -4   6  34       13.83       23.42     16.14 o 
  -3   6  34     1118.65     1170.65     36.74 o 
  -2   6  34        0.56        0.63      9.88 o 
  -1   6  34        7.95        8.35     10.81 o 
   0   6  34       21.45      144.84     21.19 o 
   1   6  34     1026.79     1045.31     34.41 o 
   2   6  34      345.88      526.01     28.09 o 
   3   6  34      460.46      449.70     21.24 o 
  -4   7  34        2.85       -4.67     10.89 o 
  -3   7  34      574.51      632.97     32.41 o 
  -2   7  34       17.96       26.11     11.71 o 
  -1   7  34      155.51      174.42     16.73 o 
   0   7  34      147.57      176.04     17.76 o 
 -12   1  35       29.71       32.05     11.15 o 
 -11   1  35       15.69        7.35      9.75 o 
 -10   1  35        4.52        6.42      8.53 o 
  -9   1  35        0.02       -0.86      8.19 o 
  -8   1  35      197.93      195.11     12.89 o 
  -7   1  35       20.64       15.26      7.75 o 
  -6   1  35      685.21      775.18     25.09 o 
  -5   1  35      540.29      568.18     20.64 o 
  -4   1  35     1916.79     1995.47     48.01 o 
  -3   1  35      502.94      561.95     20.39 o 
  -2   1  35      451.54      468.39     24.03 o 
  -1   1  35      566.45      572.50     23.29 o 
   0   1  35      842.39      887.31     26.22 o 
   1   1  35      138.21      148.74     10.89 o 
   2   1  35       59.59       59.78     13.43 o 
   3   1  35        2.04       30.59     10.84 o 
   4   1  35      154.69      143.26     13.68 o 
   5   1  35       78.96       56.52     10.89 o 
   6   1  35      288.18      274.55     30.80 o 
   7   1  35       57.86       52.49     11.93 o 
   8   1  35        0.20       -3.57     10.80 o 
 -12   2  35       33.69       14.49     19.71 o 
 -11   2  35      388.17      354.23     18.73 o 
 -10   2  35       15.00        6.74      9.39 o 
  -9   2  35      237.72      183.02     13.74 o 
  -8   2  35        4.84        2.65      8.80 o 
  -7   2  35     2498.63     2647.42     61.68 o 
  -6   2  35      124.49      113.64     12.20 o 
  -5   2  35     7021.36     7260.88    146.63 o 
  -4   2  35      321.08      355.19     16.55 o 
  -3   2  35     1430.52     1615.54     40.51 o 
  -2   2  35     1508.41     1580.80     63.33 o 
  -1   2  35      476.18      598.33     20.91 o 
   0   2  35      711.20      818.33     25.18 o 
   1   2  35     1157.40     1124.10     31.19 o 
   2   2  35       33.42       23.97      8.71 o 
   3   2  35     2164.57     2002.17     56.93 o 
   4   2  35      829.86      743.54     25.51 o 
   5   2  35     1215.94     1177.38     35.19 o 
   6   2  35       51.14       47.32     11.31 o 
   7   2  35       14.09       22.74     11.59 o 
   8   2  35       32.98       29.98     12.46 o 
 -11   3  35        4.90        6.92     10.61 o 
 -10   3  35       68.97       74.26     16.76 o 
  -9   3  35        4.57        0.75      9.14 o 
  -8   3  35      953.78      992.68     30.40 o 
  -7   3  35       70.88      101.90     12.28 o 
  -6   3  35       57.73       68.43     17.99 o 
  -5   3  35      386.87      396.31     17.34 o 
  -4   3  35      722.36      725.53     23.61 o 
  -3   3  35     1795.95     1692.20     41.55 o 
  -2   3  35      960.43     1038.81     29.10 o 
  -1   3  35     1364.65     1219.28     32.85 o 
   0   3  35      121.63      177.08     16.29 o 
   1   3  35        4.95        8.04      6.09 o 
   2   3  35        3.85        1.45      7.56 o 
   3   3  35      418.77      407.07     17.94 o 
   4   3  35       13.98       28.24     12.20 o 
   5   3  35      109.74      119.64     13.67 o 
   6   3  35       18.32       12.31     10.37 o 
   7   3  35      208.37      184.04     16.14 o 
 -10   4  35       61.48       55.68     11.23 o 
  -9   4  35      434.29      412.81     16.17 o 
  -8   4  35       99.49      157.47     11.38 o 
  -7   4  35      703.15      783.85     45.47 o 
  -6   4  35     3802.12     3797.82     82.68 o 
  -5   4  35      606.60      634.10     25.38 o 
  -4   4  35     3089.24     2910.14    133.47 o 
  -3   4  35       13.64       -1.05      6.72 o 
  -2   4  35      464.47      451.89     12.72 o 
   0   4  35       26.41       68.28      8.64 o 
   1   4  35      509.21      535.43     16.69 o 
   2   4  35      639.91      605.32     17.99 o 
   3   4  35        0.24       14.12      6.71 o 
   4   4  35        0.38       -3.60      7.96 o 
   5   4  35       31.98       37.92     14.51 o 
   6   4  35     1001.32     1029.72     27.21 o 
  -9   5  35      263.94      244.71     25.63 o 
  -8   5  35        0.09        6.65     17.25 o 
  -7   5  35      111.07      105.72     21.19 o 
  -6   5  35        3.03        8.38     15.03 o 
  -5   5  35        0.70        8.13     14.05 o 
  -4   5  35      369.56      380.17     18.80 o 
  -3   5  35       43.87       47.29     10.74 o 
  -2   5  35       36.56       53.12     10.97 o 
  -1   5  35      226.95      213.13     14.46 o 
   0   5  35       22.82      100.12     12.55 o 
   1   5  35      719.08      743.17     26.57 o 
   2   5  35        2.28        9.15      9.40 o 
   3   5  35       98.77      109.31     29.82 o 
   4   5  35        0.02       -3.20     15.28 o 
   5   5  35        0.04        1.73     16.02 o 
  -7   6  35       89.33      180.88     22.92 o 
  -6   6  35      928.92      849.45     45.10 o 
  -5   6  35       90.36       65.19     17.74 o 
  -4   6  35       88.33      104.43     20.58 o 
  -3   6  35      331.86      398.53     19.75 o 
  -2   6  35       24.60       40.33     11.40 o 
  -1   6  35       50.20      111.87     24.89 o 
   0   6  35     1967.58     1987.79     54.45 o 
   1   6  35      239.77      311.97     23.29 o 
   2   6  35      118.88      140.51     24.52 o 
   3   6  35      563.55      659.47     26.36 o 
 -12   0  36       72.39       75.16     19.47 o 
 -11   0  36       32.03       30.31     15.03 o 
 -10   0  36      703.40      533.03     31.30 o 
  -9   0  36      687.39      621.01     32.78 o 
  -8   0  36     1586.19     1468.48     56.43 o 
  -7   0  36     1810.43     1811.27     64.81 o 
  -6   0  36    15614.82    15397.02    422.14 o 
  -5   0  36     8817.21     8778.37    247.42 o 
  -4   0  36    44761.54    46489.73   1237.82 o 
  -3   0  36     4455.13     4267.20    128.14 o 
  -2   0  36      145.66      155.50     19.96 o 
  -1   0  36      233.26      152.79     16.51 o 
   0   0  36      852.50      599.07     29.33 o 
   1   0  36     1108.06      923.13     38.69 o 
   2   0  36     3343.35     3047.37     97.09 o 
   3   0  36        0.05       -7.39     10.60 o 
   4   0  36     1426.18     1128.65     47.07 o 
   5   0  36      277.33      244.21     21.19 o 
   6   0  36     1732.03     1630.88     63.09 o 
   7   0  36       69.68       80.34     18.98 o 
   8   0  36       78.41      114.84     22.18 o 
 -12   1  36        0.70      -14.77      9.84 o 
 -11   1  36       29.07       24.85     10.71 o 
 -10   1  36       58.81       47.07     10.97 o 
  -9   1  36      230.81      204.82     14.29 o 
  -8   1  36       69.14       79.02     11.94 o 
  -7   1  36      540.50      543.30     20.99 o 
  -6   1  36       13.07       15.09      8.63 o 
  -5   1  36      691.21      702.60     23.79 o 
  -4   1  36      707.07      785.66     25.61 o 
  -3   1  36     1185.90     1184.77     32.67 o 
  -2   1  36      643.50      678.68     22.74 o 
  -1   1  36     1083.20     1080.04     30.41 o 
   0   1  36      425.00      512.83     19.08 o 
   1   1  36       93.54       98.80     10.45 o 
   2   1  36       22.23       22.60      8.71 o 
   3   1  36        0.31        7.55      8.45 o 
   4   1  36       11.74        2.26      8.87 o 
   5   1  36       17.61       22.76     10.01 o 
   6   1  36       37.83       49.26     11.59 o 
   7   1  36        7.23       -1.46     10.54 o 
   8   1  36        0.02       -3.42     11.31 o 
 -11   2  36       26.13       29.58     11.24 o 
 -10   2  36       38.09       41.46     10.63 o 
  -9   2  36      358.38      366.13     18.20 o 
  -8   2  36      593.38      539.34     21.33 o 
  -7   2  36      411.04      369.53     17.34 o 
  -6   2  36     3838.67     3822.68     83.29 o 
  -5   2  36      601.87      642.25     22.91 o 
  -4   2  36       28.34       50.70     10.63 o 
  -3   2  36     9611.15     9615.25    189.85 o 
  -2   2  36     1785.77     1848.67     44.87 o 
  -1   2  36     3648.33     3628.17     78.50 o 
   0   2  36      316.14      337.20     15.41 o 
   1   2  36       54.03       98.40     26.61 o 
   2   2  36       35.66       78.60     12.94 o 
   3   2  36     2145.92     2047.40     50.61 o 
   4   2  36      109.12      141.64     13.01 o 
   5   2  36      265.79      255.85     15.75 o 
   6   2  36      259.74      237.26     15.77 o 
   7   2  36      363.53      397.27     20.65 o 
 -11   3  36       30.27       30.82     11.59 o 
 -10   3  36       68.22       53.32     11.59 o 
  -9   3  36      484.53      555.87     22.38 o 
  -8   3  36       48.92       48.40     13.18 o 
  -7   3  36        4.85        8.38      9.36 o 
  -6   3  36      559.89      559.69     31.17 o 
  -5   3  36      553.77      584.42     21.43 o 
  -4   3  36        3.28        6.12      8.10 o 
  -3   3  36        4.83       53.48     13.31 o 
  -2   3  36     1251.51     1183.41     32.32 o 
  -1   3  36       23.09       80.64     28.59 o 
   0   3  36      157.19      152.80      9.34 o 
   1   3  36      408.94      398.85     13.83 o 
   2   3  36      182.97      157.06      9.82 o 
   3   3  36       32.52       47.76     21.81 o 
   4   3  36       57.95       67.61     11.40 o 
   5   3  36        0.00       -3.71      9.50 o 
   6   3  36        2.23      -12.01     10.02 o 
   7   3  36        5.75       -1.38     11.58 o 
 -10   4  36        8.91       23.60     12.32 o 
  -9   4  36        0.05       22.35     10.80 o 
  -8   4  36       53.13       76.11     23.16 o 
  -7   4  36       26.73      109.64     14.05 o 
  -6   4  36      593.70      775.44     26.02 o 
  -5   4  36     1254.26     1267.62     29.13 o 
  -4   4  36      424.37      518.11     16.57 o 
  -3   4  36      571.38      537.87     16.57 o 
  -2   4  36        9.41       84.08     15.72 o 
  -1   4  36     3876.82     3679.78     58.36 o 
   0   4  36        0.26      124.94     15.77 o 
   1   4  36      805.92      802.96     21.28 o 
   2   4  36      189.27      205.95     11.01 o 
   3   4  36        0.02       14.49      6.40 o 
   4   4  36        0.01       27.80      8.88 o 
   5   4  36      316.83      273.09     13.37 o 
   6   4  36      126.86      191.83     16.66 o 
  -9   5  36       12.12       34.01     19.71 o 
  -8   5  36       59.96       51.26     19.47 o 
  -7   5  36        5.29      -10.10     15.03 o 
  -6   5  36      106.20      109.17     20.21 o 
  -5   5  36      255.77      259.25     23.41 o 
  -4   5  36       25.28       28.59     15.28 o 
  -3   5  36       27.70       27.19     10.18 o 
  -2   5  36      353.87      316.37     16.78 o 
  -1   5  36      212.25      294.36     16.47 o 
   0   5  36     2020.90     1924.15     51.40 o 
   1   5  36       31.27       82.24     12.20 o 
   2   5  36        0.02        5.38     10.21 o 
   3   5  36        6.23        9.06     10.17 o 
   4   5  36      120.03       69.00     18.98 o 
  -7   6  36     1404.71     1508.65     65.55 o 
  -6   6  36       50.17       36.72     20.21 o 
  -5   6  36        7.86       -4.68     16.51 o 
  -4   6  36       24.15       13.14     10.39 o 
  -3   6  36      180.47      217.82     16.03 o 
  -2   6  36       31.23       14.63     10.94 o 
  -1   6  36      170.15      152.28     15.83 o 
   0   6  36      172.63      267.41     17.41 o 
   1   6  36      392.53      456.49     21.78 o 
   2   6  36       54.59       53.59     14.91 o 
 -12   1  37        1.87      -10.60     10.80 o 
 -11   1  37       34.16       27.31     11.71 o 
 -10   1  37       23.92       29.87     10.35 o 
  -9   1  37       14.22       -0.05      8.96 o 
  -8   1  37        3.44       -2.09      8.87 o 
  -7   1  37      130.77      135.76     13.24 o 
  -6   1  37        5.62        0.83      8.10 o 
  -5   1  37        2.11       15.37      8.87 o 
  -4   1  37      568.25      618.97     22.21 o 
  -3   1  37      258.96      288.09     15.41 o 
  -2   1  37      919.44      960.85     30.06 o 
  -1   1  37     1005.61     1054.24     30.23 o 
   0   1  37     1481.46     1385.86     36.42 o 
   1   1  37      382.42      378.35     16.73 o 
   2   1  37      101.24       91.10     11.06 o 
   3   1  37        1.64        5.97     10.60 o 
   4   1  37        0.54      -10.86      8.49 o 
   5   1  37        1.52       -8.24      8.80 o 
   6   1  37      105.51       90.64     14.05 o 
   7   1  37       53.33       47.30     12.46 o 
 -11   2  37      104.63      104.97     17.37 o 
 -10   2  37       22.19       21.76     11.06 o 
  -9   2  37     1193.71     1281.93     37.20 o 
  -8   2  37      467.81      432.96     19.32 o 
  -7   2  37       33.48       -0.11      9.06 o 
  -6   2  37      296.57      293.55     15.66 o 
  -5   2  37     4440.65     4467.79     95.32 o 
  -4   2  37     1307.96     1318.90     35.98 o 
  -3   2  37    12598.61    13251.15    257.72 o 
  -2   2  37     1653.72     1810.36     44.70 o 
  -1   2  37      202.90      381.77     16.72 o 
   0   2  37        0.23       49.19      9.66 o 
   1   2  37      248.94      165.11     11.94 o 
   2   2  37      769.96      713.64     24.57 o 
   3   2  37     1496.20     1477.31     46.33 o 
   4   2  37      122.39      156.41     14.46 o 
   5   2  37       49.19       60.73     12.18 o 
   6   2  37       41.93       22.49     10.54 o 
   7   2  37      850.08      914.01     32.15 o 
 -11   3  37      116.32      117.07     17.00 o 
 -10   3  37      236.59      214.33     15.59 o 
  -9   3  37      106.18      126.56     22.92 o 
  -8   3  37        0.15        7.74      9.58 o 
  -7   3  37       18.42        6.84      8.80 o 
  -6   3  37      742.90      752.41     25.38 o 
  -5   3  37       54.04       44.73     19.47 o 
  -4   3  37      153.41      148.54     11.75 o 
  -3   3  37      270.28      225.42     13.42 o 
  -2   3  37       13.83       43.75     18.11 o 
  -1   3  37       90.77      131.25     12.11 o 
   0   3  37       81.24      109.44     12.09 o 
   1   3  37      483.92      513.28     16.17 o 
   2   3  37      121.57      128.80     12.80 o 
   3   3  37        1.51       -4.16      8.62 o 
   4   3  37        1.60        0.67      9.12 o 
   5   3  37       81.14       48.41     11.41 o 
   6   3  37        0.59       -6.01     10.45 o 
 -10   4  37       27.59       41.18     12.71 o 
  -9   4  37      336.14      356.29     18.82 o 
  -8   4  37      100.60      104.76     23.04 o 
  -7   4  37     3393.16     3344.13     75.27 o 
  -6   4  37     1271.65     1339.24     37.02 o 
  -5   4  37     1990.69     1997.07     49.05 o 
  -4   4  37      483.71      415.89     17.86 o 
  -3   4  37      282.59      315.44     26.86 o 
  -2   4  37     1979.13     1942.65     39.56 o 
  -1   4  37      538.06      857.97     48.58 o 
   0   4  37     2933.74     2853.46     74.88 o 
   1   4  37       44.00       80.60      9.12 o 
   2   4  37       51.96       71.98      8.84 o 
   3   4  37        0.46       21.76     10.31 o 
   4   4  37      852.99      817.78     28.14 o 
   5   4  37      137.69      180.12     15.81 o 
  -8   5  37       59.91       52.98     21.93 o 
  -7   5  37       32.14       42.88     17.25 o 
  -6   5  37      149.46      195.91     26.37 o 
  -5   5  37        8.77       -5.18     14.54 o 
  -4   5  37       96.90       62.84     17.50 o 
  -3   5  37       27.23        6.53      9.33 o 
  -2   5  37       59.17       68.97     11.75 o 
  -1   5  37       16.96       32.47     16.76 o 
   0   5  37      201.47      325.46     17.51 o 
   1   5  37      391.36      354.71     18.29 o 
   2   5  37       40.56       47.61     13.80 o 
   3   5  37        0.00        1.55     10.60 o 
   4   5  37        4.66        8.38     15.77 o 
  -6   6  37        0.40       -7.39     17.25 o 
  -5   6  37      102.10      116.07     22.43 o 
  -4   6  37      193.92      162.93     15.39 o 
  -3   6  37      351.45      416.69     28.34 o 
  -2   6  37      330.48      301.15     18.06 o 
  -1   6  37      129.52      139.67     15.76 o 
   0   6  37      227.98      247.44     17.05 o 
   1   6  37       95.33      172.09     15.93 o 
   2   6  37       88.26       88.98     13.91 o 
 -11   0  38       58.38       70.73     18.24 o 
 -10   0  38       38.42       34.75     14.54 o 
  -9   0  38      212.36      183.10     20.95 o 
  -8   0  38      704.98      694.69     34.75 o 
  -7   0  38       96.23       59.64     16.02 o 
  -6   0  38      484.01      453.43     26.61 o 
  -5   0  38      789.75      823.57     37.46 o 
  -4   0  38     5194.74     5125.27    152.29 o 
  -3   0  38     5952.04     5903.75    172.26 o 
  -2   0  38    14885.18    14278.96    391.58 o 
  -1   0  38     2078.97     1874.11     65.55 o 
   0   0  38     4106.09     3667.88    113.11 o 
   1   0  38     1372.13     1008.89     42.14 o 
   2   0  38     2701.64     2056.96     71.71 o 
   3   0  38      703.59      592.91     31.30 o 
   4   0  38      239.67      174.23     18.73 o 
   5   0  38        0.32       -2.96     12.32 o 
   6   0  38        0.78       -2.46     14.54 o 
   7   0  38      290.55      343.28     27.60 o 
 -11   1  38       99.57      101.53     13.59 o 
 -10   1  38        0.82        7.25      9.89 o 
  -9   1  38       26.27       12.90     10.47 o 
  -8   1  38        1.94       -0.38      8.28 o 
  -7   1  38        9.17        0.19      8.09 o 
  -6   1  38       73.26       62.60     10.80 o 
  -5   1  38      439.94      459.59     19.25 o 
  -4   1  38      214.90      208.38     13.85 o 
  -3   1  38     1407.02     1410.64     44.85 o 
  -2   1  38      467.63      452.59     18.19 o 
  -1   1  38       15.82       93.55     11.34 o 
   0   1  38      669.13      750.13     24.48 o 
   1   1  38      592.51      554.71     20.82 o 
   2   1  38      206.37      186.66     13.43 o 
   3   1  38      278.88      220.62     14.19 o 
   4   1  38        7.23        4.29      9.02 o 
   5   1  38       90.77       74.25     12.10 o 
   6   1  38        7.92       12.41      9.66 o 
   7   1  38       11.58        3.87     10.96 o 
 -11   2  38        0.02       -4.03     10.34 o 
 -10   2  38      726.06      757.68     27.53 o 
  -9   2  38      154.78      135.47     14.36 o 
  -8   2  38      496.32      498.70     20.99 o 
  -7   2  38      113.68      110.27     12.72 o 
  -6   2  38     4547.32     4514.94     96.54 o 
  -5   2  38       71.00       97.76     12.28 o 
  -4   2  38     3969.13     3955.53     88.22 o 
  -2   2  38     3067.50     2910.53     65.52 o 
  -1   2  38      697.64      654.96     22.48 o 
   0   2  38     1595.75     1393.70     37.03 o 
   1   2  38      646.68      656.24     22.74 o 
   2   2  38        3.48       22.92      9.32 o 
   3   2  38       22.62       87.24     12.02 o 
   4   2  38      221.14      194.36     13.68 o 
   5   2  38      139.19      191.59     14.63 o 
   6   2  38       87.98       99.63     17.87 o 
   7   2  38        8.68       12.45     12.19 o 
 -10   3  38      312.36      332.68     18.62 o 
  -9   3  38       56.93       81.60     15.53 o 
  -8   3  38        0.02       -3.37      9.06 o 
  -7   3  38      124.83      146.30     25.88 o 
  -6   3  38      386.72      395.95     18.29 o 
  -5   3  38      229.68      230.51     14.61 o 
  -4   3  38        0.85       -4.42      7.84 o 
  -3   3  38       13.65        7.96      8.09 o 
  -2   3  38        5.18        2.98      7.93 o 
  -1   3  38      722.51      730.55     23.87 o 
   0   3  38        1.29       31.03      9.39 o 
   1   3  38      616.77      609.71     22.21 o 
   2   3  38      136.55      137.98     10.03 o 
   3   3  38        1.48       -4.69      8.79 o 
   4   3  38      223.22      198.36     14.20 o 
   5   3  38       17.41        5.30     10.45 o 
   6   3  38       25.72       37.51     12.24 o 
  -9   4  38        6.26        9.66     11.32 o 
  -8   4  38     1077.09     1073.42     32.84 o 
  -7   4  38      101.93      123.12     38.69 o 
  -6   4  38      700.24      731.89     25.88 o 
  -5   4  38        0.76       16.39      9.58 o 
  -4   4  38      129.62      153.06     14.66 o 
  -3   4  38      546.17      458.63     18.65 o 
  -2   4  38      711.00      844.43     58.65 o 
  -1   4  38      537.85      601.26     18.11 o 
   0   4  38       80.18      269.57     44.60 o 
   1   4  38      343.68      323.99     25.13 o 
   2   4  38      136.27      130.67     16.63 o 
   3   4  38      168.43      167.74     14.33 o 
   4   4  38      136.86      142.16     22.92 o 
   5   4  38       22.73       31.69     12.69 o 
  -5   5  38       60.11       96.85     21.19 o 
  -4   5  38      122.53      118.29     20.70 o 
  -3   5  38        6.91        4.92      9.33 o 
  -2   5  38      410.07      359.03     18.46 o 
  -1   5  38      586.11      587.29     30.19 o 
   0   5  38       14.03       42.52     11.36 o 
   1   5  38       29.52       66.18     12.19 o 
   2   5  38      585.89      590.57     23.61 o 
   3   5  38       36.92       47.27     20.58 o 
  -5   6  38      353.31      320.61     28.09 o 
  -4   6  38       60.31       73.98     13.75 o 
  -3   6  38      993.06      936.40     32.55 o 
  -2   6  38       20.67       32.68     11.58 o 
  -1   6  38       56.33       30.09     11.67 o 
   0   6  38       23.49       19.74     11.66 o 
   1   6  38      670.74      769.44     29.18 o 
 -11   1  39       41.96       50.65     11.82 o 
 -10   1  39        5.26       -3.27     10.60 o 
  -9   1  39        6.37       15.10      9.83 o 
  -8   1  39       37.30       33.16     10.10 o 
  -7   1  39       11.83        3.81      8.24 o 
  -6   1  39        0.94       -7.85      8.07 o 
  -5   1  39      338.86      334.11     16.73 o 
  -4   1  39      325.31      292.18     15.59 o 
  -3   1  39        8.16       39.48      9.15 o 
  -2   1  39       58.88       74.06     10.54 o 
  -1   1  39      321.78      334.16     15.67 o 
   0   1  39      270.74      347.22     16.29 o 
   1   1  39       74.59      142.41     12.31 o 
   2   1  39      375.82      350.71     25.14 o 
   3   1  39      111.90      117.19     17.37 o 
   4   1  39       90.14      103.48     12.97 o 
   5   1  39        0.12       -3.57      9.58 o 
   6   1  39       89.50       97.72     13.94 o 
   7   1  39       44.00       46.77     13.56 o 
 -11   2  39      166.57      170.56     16.80 o 
 -10   2  39        3.35        8.75     10.53 o 
  -9   2  39      492.85      549.76     22.91 o 
  -8   2  39       44.92       42.06     11.46 o 
  -7   2  39      584.60      550.82     21.42 o 
  -6   2  39       95.23      115.09     13.13 o 
  -5   2  39      639.84      615.85     23.17 o 
  -4   2  39       68.31       97.52     24.03 o 
  -3   2  39      100.12      105.59     14.79 o 
  -2   2  39      669.56      761.97     71.22 o 
  -1   2  39       46.57       53.87      9.99 o 
   0   2  39      329.19      423.70     18.03 o 
   1   2  39     1170.68     1157.54     41.52 o 
   2   2  39      301.63      261.21     15.04 o 
   3   2  39      216.52      153.42     14.72 o 
   4   2  39      125.51      104.74     13.15 o 
   5   2  39      351.21      421.56     33.39 o 
   6   2  39        0.05       -4.28     10.54 o 
 -10   3  39       84.68      140.86     15.50 o 
  -9   3  39       19.27       20.96     10.72 o 
  -8   3  39       13.92       14.59      9.74 o 
  -7   3  39      184.30      188.89     13.75 o 
  -6   3  39      199.85      199.73     14.03 o 
  -5   3  39      133.90      125.80     30.43 o 
  -4   3  39       76.16       59.71     23.04 o 
  -3   3  39       37.05       47.69     10.46 o 
  -2   3  39       56.34       51.50     10.19 o 
  -1   3  39      476.25      494.49     19.43 o 
   0   3  39      664.14      579.25     21.43 o 
   1   3  39      452.08      472.57     19.69 o 
   2   3  39       27.18       23.89      9.67 o 
   3   3  39      126.25      116.71     27.60 o 
   4   3  39       28.40       20.84     13.68 o 
   5   3  39       39.79       33.68     13.68 o 
   6   3  39       52.70       69.39     13.32 o 
  -9   4  39        5.97        6.49     13.43 o 
  -8   4  39      257.43      295.17     16.96 o 
  -7   4  39       26.10        2.22     10.11 o 
  -6   4  39       54.61       77.68     23.53 o 
  -5   4  39      620.46      633.32     23.60 o 
  -4   4  39       52.07       48.86      9.91 o 
  -3   4  39      181.69      207.55     13.85 o 
  -2   4  39     1160.53     1172.11     33.37 o 
  -1   4  39     1250.42     1160.60     27.51 o 
   0   4  39      343.54      359.01     24.87 o 
   1   4  39      252.29      257.62     12.67 o 
   2   4  39      300.47      289.69     15.66 o 
   3   4  39        3.38       29.83     11.01 o 
   4   4  39      133.52      173.58     16.29 o 
  -2   5  39       70.56      117.79     19.22 o 
  -1   5  39      116.75      141.21     20.45 o 
   0   5  39      400.04      453.19     28.59 o 
   1   5  39       95.33       92.17     17.74 o 
   2   5  39        3.96       41.89     15.28 o 
  -5   6  39       77.07       46.08     19.71 o 
  -4   6  39      670.80      659.62     26.97 o 
  -3   6  39        5.87       91.43     18.98 o 
  -2   6  39      395.59      331.21     29.45 o 
  -1   6  39      119.79       91.78     14.00 o 
   0   6  39       21.80        8.95     11.41 o 
 -11   0  40        1.24        2.96     15.77 o 
 -10   0  40       82.74       38.69     17.25 o 
  -9   0  40       11.86        4.68     14.29 o 
  -8   0  40       13.63       -8.13     13.06 o 
  -7   0  40      283.70      276.99     21.44 o 
  -6   0  40      151.08      145.89     18.73 o 
  -5   0  40        1.00       -9.61     11.58 o 
  -4   0  40      275.86      249.39     20.45 o 
  -3   0  40        4.71      -13.06     10.84 o 
  -2   0  40      437.67      480.54     27.35 o 
  -1   0  40      194.04      213.66     19.22 o 
   0   0  40     3203.68     3025.93     97.09 o 
   1   0  40      229.61      248.40     20.45 o 
   2   0  40      333.72      268.12     20.95 o 
   3   0  40        0.12        8.63     13.06 o 
   4   0  40       47.42        4.44     13.31 o 
   5   0  40      113.69      136.28     20.95 o 
   6   0  40     1095.11     1119.04     50.52 o 
 -11   1  40       77.53       90.08     14.01 o 
 -10   1  40       31.75       27.67     14.66 o 
  -9   1  40       41.25       22.99     10.45 o 
  -8   1  40        0.00       -3.20      8.61 o 
  -7   1  40       43.43       34.41      9.39 o 
  -6   1  40        5.12       -7.15      8.36 o 
  -5   1  40       25.18       19.06     11.09 o 
  -4   1  40       11.64       11.28      8.75 o 
  -3   1  40       55.00       38.79     12.20 o 
  -2   1  40       79.75       74.01     10.88 o 
  -1   1  40      205.91      210.87     13.92 o 
   0   1  40      300.12      296.71     15.16 o 
   1   1  40      867.72      749.77     32.41 o 
   2   1  40       74.79      101.18     12.54 o 
   3   1  40      131.77      113.48     13.24 o 
   4   1  40      142.13      144.90     14.71 o 
   5   1  40      124.30      144.39     15.33 o 
   6   1  40       12.04        8.23     10.63 o 
 -10   2  40       15.26        5.75     11.71 o 
  -9   2  40      644.38      584.57     23.70 o 
  -8   2  40        6.67        5.30     10.97 o 
  -7   2  40      281.03      297.93     16.47 o 
  -6   2  40        4.88       -8.38      8.62 o 
  -5   2  40      255.10      223.83     16.02 o 
  -4   2  40      360.57      312.84     16.29 o 
  -3   2  40      103.49       92.52     12.02 o 
  -2   2  40        3.13       25.28     12.32 o 
  -1   2  40       96.62      138.57     12.31 o 
   0   2  40     1086.71      986.74     29.80 o 
   1   2  40     1162.34     1272.54     35.90 o 
   2   2  40       32.85       31.86     10.44 o 
   3   2  40       90.93      104.50     12.61 o 
   4   2  40      271.77      274.95     16.10 o 
   5   2  40       46.55       72.03     13.16 o 
   6   2  40      476.04      549.19     35.86 o 
 -10   3  40       93.10      121.81     18.85 o 
  -9   3  40        4.66        3.12     10.84 o 
  -8   3  40      136.89      105.16     13.33 o 
  -7   3  40       19.15       -1.06      8.97 o 
  -6   3  40       64.67       61.26     11.32 o 
  -5   3  40      313.04      302.28     16.28 o 
  -4   3  40       13.80       18.72      9.06 o 
  -3   3  40       79.20       74.71     16.51 o 
  -2   3  40       94.36      124.29     13.80 o 
  -1   3  40      385.06      390.29     17.42 o 
   0   3  40       84.22       92.65     23.53 o 
   1   3  40       24.18       48.77     14.54 o 
   2   3  40       76.98       54.54     11.47 o 
   3   3  40       53.08       50.08     11.33 o 
   4   3  40        7.45        2.89      9.72 o 
   5   3  40       11.35       16.24     11.59 o 
  -9   4  40        7.20       -1.17     10.77 o 
  -8   4  40      397.49      438.21     25.38 o 
  -7   4  40        0.53      -10.63      9.74 o 
  -6   4  40     1719.04     1739.48     45.39 o 
  -5   4  40      126.51      122.25     25.75 o 
  -4   4  40      207.83      159.90     14.03 o 
  -3   4  40       73.93       83.41     11.59 o 
  -2   4  40      346.96      467.72     19.41 o 
  -1   4  40      108.24      184.70     13.24 o 
   0   4  40      742.46      716.30     20.49 o 
   1   4  40      511.40      519.25     17.35 o 
   2   4  40        2.55       37.47      9.16 o 
   3   4  40      319.71      295.10     18.48 o 
   4   4  40      359.40      403.79     20.30 o 
  -2   5  40      377.90      384.19     26.86 o 
  -1   5  40       15.67       32.04     15.03 o 
   0   5  40       14.10       15.03     13.80 o 
   1   5  40       96.85       84.03     16.76 o 
   2   5  40      183.77      222.77     21.44 o 
  -3   6  40      734.22      763.44     40.41 o 
  -2   6  40       63.67       70.73     17.99 o 
 -11   1  41        2.62        3.19     11.41 o 
 -10   1  41      222.23      230.35     16.29 o 
  -9   1  41      201.46      177.84     14.29 o 
  -8   1  41       63.54       64.29     11.93 o 
  -7   1  41       40.38       34.56      9.68 o 
  -6   1  41        1.03       -0.24      7.99 o 
  -5   1  41        4.95        1.23      8.89 o 
  -4   1  41       38.72       29.27      8.88 o 
  -3   1  41      167.96      154.59     12.28 o 
  -2   1  41      170.37      168.10     12.46 o 
  -1   1  41      193.12      232.70     13.77 o 
   0   1  41      116.22      139.01     13.23 o 
   1   1  41       22.52       54.40     10.63 o 
   2   1  41      504.79      483.12     20.56 o 
   3   1  41      277.53      275.99     16.20 o 
   4   1  41       31.76       23.04     10.37 o 
   5   1  41       22.58       25.95     11.47 o 
   6   1  41       26.43       29.49     12.09 o 
 -10   2  41       41.41       23.90     11.21 o 
  -9   2  41       75.98      107.30     20.95 o 
  -8   2  41        1.14      -10.11      9.32 o 
  -7   2  41       10.75        5.95     10.60 o 
  -6   2  41       69.19       70.02     11.59 o 
  -5   2  41      301.18      274.15     15.77 o 
  -4   2  41        2.23       -0.36      7.31 o 
  -3   2  41       14.53       19.54      9.02 o 
  -2   2  41       45.75       53.38     11.46 o 
  -1   2  41     1295.43     1100.99     32.06 o 
   0   2  41      106.66      197.40     13.42 o 
   1   2  41     2482.00     2386.71     57.67 o 
   2   2  41        0.16       19.62      9.83 o 
   3   2  41      248.79      261.13     16.12 o 
   4   2  41      236.87      197.06     14.62 o 
   5   2  41      662.71      766.71     28.66 o 
  -9   3  41      257.96      246.27     17.50 o 
  -8   3  41        0.00       16.67     10.36 o 
  -7   3  41      222.02      197.75     14.72 o 
  -6   3  41      377.23      357.78     18.29 o 
  -5   3  41        1.86       -6.86      8.52 o 
  -4   3  41       37.02       29.36      9.56 o 
  -3   3  41      210.24      169.14     13.31 o 
  -2   3  41      401.59      360.37     17.25 o 
  -1   3  41      582.95      575.41     21.87 o 
   0   3  41        1.81       -7.80      8.44 o 
   1   3  41       43.25       51.40     11.31 o 
   2   3  41       14.02       16.59     10.26 o 
   3   3  41        5.17       -1.00     12.20 o 
   4   3  41       18.19       13.81     11.04 o 
   5   3  41       16.70       12.91     12.20 o 
  -8   4  41       39.58       40.15     12.88 o 
  -7   4  41      269.22      249.77     16.55 o 
  -6   4  41      227.37      249.94     16.26 o 
  -5   4  41      154.31      168.94     14.06 o 
  -4   4  41      132.34      125.85     15.40 o 
  -3   4  41      652.31      655.66     23.61 o 
  -2   4  41     1199.94     1164.31     33.54 o 
  -1   4  41      284.53      273.85     15.76 o 
   0   4  41      239.51      253.82     15.16 o 
   1   4  41       10.92       25.52      8.24 o 
   2   4  41      200.51      202.40     14.78 o 
   3   4  41       10.92       11.97     11.81 o 
  -2   5  41      171.97      161.91     19.71 o 
  -1   5  41      241.21      228.44     21.69 o 
   0   5  41        1.60       -9.12     12.81 o 
   1   5  41       40.88       54.71     16.76 o 
   2   5  41      110.91      164.62     21.69 o 
 -10   0  42      867.05      831.21     42.39 o 
  -9   0  42      120.03       99.31     19.22 o 
  -8   0  42       36.79       63.58     16.51 o 
  -7   0  42        0.82        5.91     13.31 o 
  -6   0  42       18.77       33.76     15.03 o 
  -5   0  42      131.96      170.78     20.95 o 
  -4   0  42      423.99      443.58     27.11 o 
  -3   0  42      145.58      157.47     17.99 o 
  -2   0  42      101.23       79.60     16.26 o 
  -1   0  42       42.37       58.16     15.03 o 
   0   0  42      315.00      339.34     23.41 o 
   1   0  42      551.95      509.37     28.83 o 
   2   0  42     1337.73     1121.26     47.81 o 
   3   0  42      214.41      168.56     19.22 o 
   4   0  42       84.80      107.69     19.96 o 
   5   0  42       41.76       50.27     16.76 o 
 -10   1  42       65.91       69.86     17.37 o 
  -9   1  42      253.56      243.85     15.86 o 
  -8   1  42        0.53       -0.99      9.24 o 
  -7   1  42       12.39       13.92      9.24 o 
  -6   1  42        6.39       -5.67      8.26 o 
  -5   1  42       25.51       16.19      8.88 o 
  -4   1  42       70.49       92.56     11.75 o 
  -3   1  42      326.00      315.11     16.29 o 
  -2   1  42      237.45      216.54     13.50 o 
  -1   1  42      627.12      559.43     21.26 o 
   0   1  42       11.91       16.02      9.06 o 
   1   1  42        4.22       27.16     10.60 o 
   2   1  42      114.64      131.32     13.94 o 
   3   1  42      105.00      111.77     13.58 o 
   4   1  42       58.67       51.03     11.58 o 
   5   1  42       33.08       40.79     17.13 o 
 -10   2  42       13.17       15.09     10.80 o 
  -9   2  42       12.20        8.93      9.79 o 
  -8   2  42       75.53       62.68     16.63 o 
  -7   2  42       34.68       15.68     12.44 o 
  -6   2  42        5.94       -2.34      9.24 o 
  -5   2  42      127.41      105.12     12.55 o 
  -4   2  42        0.03       -5.12      8.34 o 
  -3   2  42      115.99      101.81     12.32 o 
  -2   2  42      237.10      248.90     14.63 o 
  -1   2  42       43.55      103.64     27.60 o 
   0   2  42      862.52      799.60     37.58 o 
   1   2  42       45.23      220.80     20.45 o 
   2   2  42      204.90      236.73     15.42 o 
   3   2  42      492.99      448.58     20.55 o 
   4   2  42       30.38       36.35     11.33 o 
   5   2  42      528.17      558.33     24.39 o 
  -9   3  42       86.54       68.20     25.88 o 
  -8   3  42      139.21      138.52     40.05 o 
  -7   3  42        5.23       -6.15     10.10 o 
  -6   3  42      226.85      253.42     15.93 o 
  -5   3  42      156.92      172.11     14.09 o 
  -4   3  42      154.91      152.21     12.71 o 
  -3   3  42      290.32      303.38     16.12 o 
  -2   3  42       21.89       33.86     11.21 o 
  -1   3  42       53.95      119.83     18.98 o 
   0   3  42       38.53       35.93     10.45 o 
   1   3  42        6.69       -0.04      9.89 o 
   2   3  42      116.79      131.85     14.46 o 
   3   3  42       10.30       27.09     15.89 o 
   4   3  42        7.31       11.02     11.06 o 
  -8   4  42        0.27      -15.43     10.66 o 
  -7   4  42      297.77      313.88     18.65 o 
  -6   4  42       23.78       -6.06      9.75 o 
  -5   4  42      212.15      186.94     14.03 o 
  -4   4  42       54.77       68.21     11.83 o 
  -3   4  42      191.28      199.04     14.79 o 
  -2   4  42        1.12       47.62     10.61 o 
  -1   4  42        0.02        6.57     15.40 o 
   0   4  42       16.14       19.90     10.59 o 
   1   4  42       33.92       57.92      9.70 o 
   2   4  42       67.17      109.91     22.18 o 
   3   4  42        7.91        8.50     11.37 o 
  -1   5  42       18.29       24.89     14.29 o 
   0   5  42      292.84      330.22     25.38 o 
   1   5  42        0.37       -3.45     14.29 o 
 -10   1  43       19.23       15.24     11.15 o 
  -9   1  43        1.42       -2.03     10.36 o 
  -8   1  43      133.61      160.43     17.00 o 
  -7   1  43       82.71       60.01     10.94 o 
  -6   1  43      257.75      296.77     16.64 o 
  -5   1  43       57.34       59.57     10.79 o 
  -4   1  43       62.08       54.25     11.95 o 
  -3   1  43        0.44        4.93      8.36 o 
  -2   1  43       38.14       40.97      9.96 o 
  -1   1  43      110.19      141.09     13.24 o 
   0   1  43       48.25       57.85     10.86 o 
   1   1  43       24.74       31.46     10.35 o 
   2   1  43       89.12      152.61     14.72 o 
   3   1  43      100.58      162.13     14.81 o 
   4   1  43        0.21       -6.65      9.76 o 
   5   1  43        2.21        7.76     11.33 o 
  -9   2  43        5.49       -7.95     10.34 o 
  -8   2  43       27.44        1.10     10.09 o 
  -7   2  43       41.69       28.95     11.34 o 
  -6   2  43       32.26       33.55     10.97 o 
  -5   2  43        7.79        1.43      9.23 o 
  -4   2  43       34.78       31.77      9.67 o 
  -3   2  43      216.73      226.42     14.46 o 
  -2   2  43       57.47       74.94     11.48 o 
  -1   2  43       85.11      108.64     12.63 o 
   0   2  43        5.86       41.65     17.13 o 
   1   2  43        0.20       26.68      9.82 o 
   2   2  43       65.26       90.42     12.98 o 
   3   2  43        4.61        6.89      9.83 o 
   4   2  43       34.54       19.98     14.66 o 
  -9   3  43      259.41      254.49     16.99 o 
  -8   3  43        0.01        2.47     10.53 o 
  -7   3  43       37.33       57.71     11.76 o 
  -6   3  43       43.69       51.37     11.85 o 
  -5   3  43      136.63      135.71     14.02 o 
  -4   3  43       57.66       56.80     32.65 o 
  -3   3  43      632.11      613.58     23.17 o 
  -2   3  43        0.82       14.92      9.47 o 
  -1   3  43      156.24      146.33     13.55 o 
   0   3  43        0.39       -9.93      9.04 o 
   1   3  43        7.02        5.81     10.36 o 
   2   3  43        4.09        5.05     10.46 o 
   3   3  43        5.20        6.26     10.71 o 
   4   3  43        0.81        4.60     10.97 o 
  -7   4  43      106.16      141.70     16.37 o 
  -6   4  43        1.93       -1.77     10.28 o 
  -5   4  43       10.73        6.51     10.44 o 
  -4   4  43      209.70      202.52     14.89 o 
  -3   4  43       58.34       66.20     12.94 o 
  -2   4  43       10.69       17.37     10.11 o 
  -1   4  43      152.38      127.93     13.93 o 
   0   4  43       15.42       -2.01     10.45 o 
   1   4  43       31.71       39.71     15.77 o 
   2   4  43       49.58       46.52     13.54 o 
   0   5  43       32.18       31.79     16.26 o 
 -10   0  44      682.65      756.30     40.41 o 
  -9   0  44        1.86      -11.58     15.03 o 
  -8   0  44      575.65      571.97     33.27 o 
  -7   0  44       38.08       47.81     16.02 o 
  -6   0  44      163.24      200.10     20.45 o 
  -5   0  44       89.07      128.64     20.21 o 
  -4   0  44       69.34       72.20     15.03 o 
  -3   0  44        6.25       11.34     13.55 o 
  -2   0  44        9.55       17.25     13.55 o 
  -1   0  44       51.68       44.85     13.80 o 
   0   0  44      192.57      174.47     18.98 o 
   1   0  44      205.66      181.13     19.22 o 
   2   0  44       96.56       81.32     17.50 o 
   3   0  44       34.82        8.87     14.54 o 
   4   0  44       49.40       55.94     16.76 o 
   5   0  44        2.95       -9.86     13.55 o 
 -10   1  44       65.72       90.48     14.19 o 
  -9   1  44       93.49      132.93     20.08 o 
  -8   1  44       33.51       24.98     10.80 o 
  -7   1  44        0.19        3.62      9.67 o 
  -6   1  44       39.77       38.67     10.79 o 
  -5   1  44       50.64       46.29     14.91 o 
  -4   1  44        4.68        3.65      8.44 o 
  -3   1  44       11.74       12.81      8.89 o 
  -2   1  44       11.46        0.80     10.23 o 
  -1   1  44      202.37      213.44     14.03 o 
   0   1  44       33.03       42.55      9.99 o 
   1   1  44        7.98       30.20     10.37 o 
   2   1  44      149.17      176.87     14.01 o 
   3   1  44      109.86      148.55     15.15 o 
   4   1  44       41.26       40.07     11.58 o 
  -9   2  44       14.15       24.64     11.06 o 
  -8   2  44       13.81        5.80     10.09 o 
  -7   2  44        0.79        5.13     10.09 o 
  -6   2  44       82.70       79.80     12.55 o 
  -5   2  44       62.45       45.78     20.08 o 
  -4   2  44       28.81        8.11     13.31 o 
  -3   2  44      358.88      383.96     18.30 o 
  -2   2  44       15.76       12.15      9.39 o 
  -1   2  44      157.52      159.60     14.81 o 
   0   2  44        0.01       15.94     12.32 o 
   1   2  44      153.84      169.16     14.77 o 
   2   2  44      115.06      145.94     15.24 o 
   3   2  44        1.66       11.05     10.61 o 
   4   2  44       88.71       68.60     16.88 o 
  -8   3  44      161.19      219.22     16.20 o 
  -7   3  44       11.29       14.28     11.23 o 
  -6   3  44      151.78      164.91     15.50 o 
  -5   3  44      185.06      180.02     13.85 o 
  -4   3  44        2.83       -3.37      9.47 o 
  -3   3  44       12.78       29.94     25.88 o 
  -2   3  44       74.61       98.87     30.31 o 
  -1   3  44        0.78       16.70     10.10 o 
   0   3  44        0.39      -14.11      9.40 o 
   1   3  44        0.27       17.97     10.59 o 
   2   3  44        0.39       -0.29     10.45 o 
   3   3  44        6.04       12.45     11.06 o 
  -7   4  44      122.18      118.54     18.85 o 
  -6   4  44       10.79       15.85     11.76 o 
  -5   4  44       36.82       29.19     11.01 o 
  -4   4  44       63.91      109.57     18.11 o 
  -3   4  44       86.29      107.83     29.20 o 
  -2   4  44      292.08      271.55     16.03 o 
  -1   4  44        6.79        3.06     10.72 o 
   0   4  44        4.22       13.64     10.79 o 
   1   4  44       26.35       37.54     17.62 o 
   2   4  44        3.44        2.51     11.79 o 
  -9   1  45       23.14       12.61     12.81 o 
  -8   1  45       40.29       55.07     13.55 o 
  -7   1  45       17.87       -0.28      9.58 o 
  -6   1  45      463.32      450.34     20.56 o 
  -5   1  45      188.04      171.59     13.50 o 
  -4   1  45       28.04        9.26      8.34 o 
  -3   1  45        0.79        9.47      8.44 o 
  -2   1  45        0.00       -8.84      8.53 o 
  -1   1  45        7.31       29.27     10.18 o 
   0   1  45      293.53      271.00     16.03 o 
   1   1  45      323.24      322.07     17.25 o 
   2   1  45      139.27      156.45     15.32 o 
   3   1  45      127.54      164.10     16.54 o 
   4   1  45        3.32       -2.24      9.89 o 
  -9   2  45      149.63      181.89     16.03 o 
  -8   2  45       53.06       70.71     14.05 o 
  -7   2  45       28.82        8.48     11.58 o 
  -6   2  45       19.88       16.64     12.32 o 
  -5   2  45      144.87      158.41     13.81 o 
  -4   2  45      118.70      120.75     13.59 o 
  -3   2  45       80.67      111.97     14.17 o 
  -2   2  45       11.82       12.07      9.67 o 
  -1   2  45       96.82      107.34     13.23 o 
   0   2  45       29.85       58.44     11.39 o 
   1   2  45       77.94      106.00     20.21 o 
   2   2  45       24.90       48.07     18.61 o 
   3   2  45      138.19      164.39     16.62 o 
  -8   3  45       28.20       37.69     14.91 o 
  -7   3  45        0.31       -4.95     10.63 o 
  -6   3  45      284.55      309.73     18.12 o 
  -5   3  45       33.88       30.68     10.63 o 
  -4   3  45        0.34       -3.93      9.68 o 
  -3   3  45       11.63        5.91      9.93 o 
  -2   3  45      124.39      136.54     14.37 o 
  -1   3  45        5.36       -3.19      9.84 o 
   0   3  45       16.94       30.50     10.96 o 
   1   3  45      184.47      186.89     15.56 o 
   2   3  45       25.28       30.70     11.93 o 
  -6   4  45       88.73       87.63     16.14 o 
  -5   4  45       21.98       28.97     12.21 o 
  -4   4  45      150.63      186.52     15.99 o 
  -3   4  45       47.60       91.17     28.34 o 
  -2   4  45      115.81      157.05     32.65 o 
  -1   4  45        0.11        2.76     10.79 o 
   0   4  45        2.59        9.80     12.28 o 
   1   4  45       16.27       32.31     12.31 o 
  -9   0  46       21.87       31.05     14.79 o 
  -8   0  46      377.54      405.13     28.83 o 
  -7   0  46       30.51       26.86     15.53 o 
  -6   0  46      101.80       78.37     16.76 o 
  -5   0  46       63.59       48.55     14.54 o 
  -4   0  46        0.14        1.48     11.09 o 
  -3   0  46       13.76        2.22     12.32 o 
  -2   0  46       30.96       21.19     13.55 o 
  -1   0  46      125.48      157.72     19.71 o 
   0   0  46      564.11      556.44     32.04 o 
   1   0  46      262.73      272.31     23.16 o 
   2   0  46       42.83       21.69     16.26 o 
   3   0  46       14.97        3.45     13.06 o 
   4   0  46       10.21       17.00     16.02 o 
  -9   1  46        5.58        3.85     10.59 o 
  -8   1  46       11.93       14.56     10.28 o 
  -7   1  46      126.13      135.94     14.98 o 
  -6   1  46      194.48      187.30     14.55 o 
  -5   1  46      343.65      318.51     16.99 o 
  -4   1  46        0.00      -12.36      8.24 o 
  -3   1  46       97.04       96.74     12.96 o 
  -2   1  46       79.10       69.16     11.64 o 
  -1   1  46       67.07       84.99     12.63 o 
   0   1  46      101.50      133.44     28.46 o 
   1   1  46      212.18      218.84     15.33 o 
   2   1  46      107.88      145.34     15.11 o 
   3   1  46      214.04      233.37     16.64 o 
  -8   2  46      110.85      113.09     14.97 o 
  -7   2  46       10.54       12.67     10.56 o 
  -6   2  46       23.52       10.47     14.91 o 
  -5   2  46       22.61       17.97      9.84 o 
  -4   2  46        0.93      -13.28      9.12 o 
  -3   2  46        4.57        6.36      9.74 o 
  -2   2  46      439.54      419.89     19.86 o 
  -1   2  46       24.44       43.07     10.69 o 
   0   2  46      165.53      176.82     15.16 o 
   1   2  46      217.00      257.15     16.73 o 
   2   2  46        1.12        5.47     10.69 o 
   3   2  46      186.47      171.72     35.73 o 
  -7   3  46      342.80      375.59     19.95 o 
  -6   3  46      218.39      210.76     15.68 o 
  -5   3  46      131.30      121.28     23.78 o 
  -4   3  46        2.50       -2.41     10.09 o 
  -3   3  46       10.77       -0.60      9.99 o 
  -2   3  46        8.30       17.37     10.28 o 
  -1   3  46        6.97        7.89     10.28 o 
   0   3  46        0.19       -0.72     11.34 o 
   1   3  46       93.05      124.35     15.25 o 
   2   3  46       36.81       31.69     11.91 o 
  -5   4  46      275.50      360.50     19.86 o 
  -4   4  46        2.76       30.49     12.28 o 
  -3   4  46      162.57      181.64     23.53 o 
  -2   4  46       59.40       51.39     19.10 o 
  -1   4  46      150.56      173.59     34.99 o 
   0   4  46       27.02       48.22     16.88 o 
  -8   1  47      108.61      135.44     15.76 o 
  -7   1  47       51.49       46.78     12.19 o 
  -6   1  47      250.50      262.50     24.64 o 
  -5   1  47       39.14       30.76     10.45 o 
  -4   1  47       79.90       83.83     12.37 o 
  -3   1  47      142.94      126.92     13.67 o 
  -2   1  47       54.97       62.82     11.47 o 
  -1   1  47       56.28       54.93     11.67 o 
   0   1  47        0.01       13.70     10.01 o 
   1   1  47        0.46       20.57     10.89 o 
   2   1  47       78.30      114.95     19.10 o 
   3   1  47        1.21       14.47     12.10 o 
  -8   2  47       41.69       33.07     12.18 o 
  -7   2  47        1.30        2.92     11.14 o 
  -6   2  47       20.17       17.99     10.98 o 
  -5   2  47      100.02      109.48     13.94 o 
  -4   2  47        0.78       -0.31      9.99 o 
  -3   2  47      183.40      173.24     14.90 o 
  -2   2  47       51.81      100.15     32.78 o 
  -1   2  47      141.99      155.17     15.24 o 
   0   2  47        5.83       -6.19      9.93 o 
   1   2  47      285.98      328.19     25.51 o 
   2   2  47      102.65      123.22     19.22 o 
  -6   3  47      178.75      219.87     16.02 o 
  -5   3  47       57.08       74.62     21.81 o 
  -4   3  47       11.01        6.86     12.08 o 
  -3   3  47       13.66        9.65     11.05 o 
  -2   3  47       27.07        2.11     10.19 o 
  -1   3  47       39.06       43.55     20.95 o 
   0   3  47      100.67      112.34     14.55 o 
   1   3  47      149.91      204.17     25.88 o 
  -4   4  47       94.51      111.26     18.48 o 
  -3   4  47        9.44       13.89     11.56 o 
  -2   4  47       27.74       17.87     11.85 o 
  -8   0  48       79.58       71.96     18.98 o 
  -7   0  48        6.38      -17.25     13.31 o 
  -6   0  48      189.96      179.40     20.95 o 
  -5   0  48       25.71       12.57     14.54 o 
  -4   0  48      516.08      505.68     30.31 o 
  -3   0  48       71.14       49.04     16.02 o 
  -2   0  48       84.40       76.64     16.51 o 
  -1   0  48        5.38       -6.16     13.31 o 
   0   0  48       28.15       27.35     16.02 o 
   1   0  48      264.26      257.77     24.15 o 
   2   0  48      570.16      524.90     32.78 o 
  -8   1  48        4.22        4.87     11.14 o 
  -7   1  48       15.24       13.43     11.15 o 
  -6   1  48      306.82      339.05     18.53 o 
  -5   1  48      140.00      167.05     16.76 o 
  -4   1  48       17.71       21.19     10.36 o 
  -3   1  48       26.21       18.72      9.99 o 
  -2   1  48        8.29       15.46     10.45 o 
  -1   1  48        2.77        6.89      9.93 o 
   0   1  48       15.73        8.63     10.37 o 
   1   1  48       44.22       43.82     15.65 o 
   2   1  48       29.82       37.32     12.37 o 
  -7   2  48      148.78      154.93     21.44 o 
  -6   2  48      155.22      180.06     15.64 o 
  -5   2  48       51.25       73.84     26.74 o 
  -4   2  48       26.25       17.78      9.83 o 
  -3   2  48      215.29      228.10     28.34 o 
  -2   2  48        2.21        6.78     10.11 o 
  -1   2  48      118.95      125.51     14.62 o 
   0   2  48        5.61        4.77     10.59 o 
   1   2  48       18.76       66.51     13.59 o 
  -6   3  48      249.75      259.81     16.90 o 
  -5   3  48        5.74        1.73     11.46 o 
  -4   3  48       99.75       88.66     23.29 o 
  -3   3  48        4.45        4.71     11.58 o 
  -2   3  48      110.22      132.88     20.21 o 
  -1   3  48       23.04       53.93     12.79 o 
   0   3  48        4.01        0.71     11.06 o 
  -7   1  49      237.54      268.34     17.60 o 
  -6   1  49      369.78      388.52     19.78 o 
  -5   1  49      179.62      182.08     15.40 o 
  -4   1  49        7.76        4.48      9.99 o 
  -3   1  49       24.99       23.43     10.63 o 
  -2   1  49       92.35       85.40     13.32 o 
  -1   1  49        1.27        9.45     10.31 o 
   0   1  49       38.82       62.16     13.07 o 
   1   1  49      102.72      181.67     17.08 o 
  -6   2  49      310.37      369.91     19.33 o 
  -5   2  49       16.41       24.39     11.24 o 
  -4   2  49        9.06        2.02     10.54 o 
  -3   2  49       85.09      103.37     24.77 o 
  -2   2  49       17.28       36.17     11.59 o 
  -1   2  49        0.96       15.89     11.23 o 
   0   2  49       15.81       12.12     11.83 o 
  -4   3  49        0.13       15.33     11.47 o 
  -3   3  49       83.01       87.78     14.53 o 
  -2   3  49      171.07      217.18     16.29 o 
  -1   3  49       28.20       49.75     13.04 o 
  -7   0  50      473.03      551.51     34.50 o 
  -6   0  50     1028.43     1127.67     50.76 o 
  -5   0  50      225.55      225.48     21.93 o 
  -4   0  50       23.86       27.85     16.02 o 
  -3   0  50       55.67       35.49     16.51 o 
  -2   0  50       27.37       45.34     16.51 o 
  -1   0  50        0.06        5.91     15.53 o 
   0   0  50      119.06      135.29     21.44 o 
   1   0  50       50.76       62.35     19.71 o 
  -6   1  50      193.70      224.09     16.21 o 
  -5   1  50      148.60      173.39     15.86 o 
  -4   1  50       18.65       19.97     11.24 o 
  -3   1  50        2.93        3.22     16.76 o 
  -2   1  50      188.18      212.52     15.68 o 
  -1   1  50      270.82      315.80     18.12 o 
   0   1  50       38.45       56.30     14.29 o 
  -5   2  50      305.17      330.36     19.25 o 
  -4   2  50        0.00        6.35     11.23 o 
  -3   2  50       13.26       14.69     11.41 o 
  -2   2  50      326.92      326.37     18.82 o 
  -1   2  50        7.41       29.94     12.11 o 
  -5   1  51      107.73      130.41     15.46 o 
  -4   1  51      490.32      517.67     22.99 o 
  -3   1  51      433.73      486.71     22.82 o 
  -2   1  51       97.95      101.11     14.51 o 
  -1   1  51        2.40        0.00     11.33 o 
  -3   2  51       37.86       61.36     13.21 o 
  -4   0  52     1562.92     1704.56     67.52 o 
  -3   0  52      551.05      588.48     35.98 o 
  -2   0  52       60.05       20.70     17.50 o 
                                                 
